# Supplementary material for: The critical importance of mask seals on respirator performance: An analytical and simulation approach
Source: PLoS One. 2021 Feb 17;16(2):e0246720. doi: 10.1371/journal.pone.0246720 (PMC7888670; doi:10.1371/journal.pone.0246720)
Supplement: S1 Data — (XLSX) [file pone.0246720.s004.xlsx]

## Sheet: Fig4
Male			Female
t	flowrate		t	flowrate
0	0		0	0
0.03047	-3.89e-05		0.03852	-3.1e-05
0.06094	-7.76e-05		0.07705	-6.19e-05
0.09141	-0.0001161		0.11557	-9.25e-05
0.12188	-0.000154		0.15409	-0.0001227
0.15235	-0.0001913		0.19261	-0.0001525
0.18282	-0.0002278		0.23114	-0.0001816
0.21329	-0.0002634		0.26966	-0.0002099
0.24376	-0.0002979		0.30818	-0.0002374
0.27423	-0.0003312		0.34671	-0.0002639
0.3047	-0.0003631		0.38523	-0.0002894
0.33517	-0.0003936		0.42375	-0.0003136
0.36564	-0.0004224		0.46228	-0.0003366
0.39611	-0.0004494		0.5008	-0.0003582
0.42658	-0.0004747		0.53932	-0.0003783
0.45704	-0.0004979		0.57784	-0.0003968
0.48751	-0.0005192		0.61637	-0.0004137
0.51798	-0.0005383		0.65489	-0.0004289
0.54845	-0.0005552		0.69341	-0.0004424
0.57892	-0.0005698		0.73194	-0.000454
0.60939	-0.000582		0.77046	-0.0004638
0.63986	-0.0005919		0.80898	-0.0004717
0.67033	-0.0005993		0.8475	-0.0004776
0.7008	-0.0006043		0.88603	-0.0004816
0.73127	-0.0006068		0.92455	-0.0004836
0.76174	-0.0006068		0.96307	-0.0004836
0.79221	-0.0006043		1.0016	-0.0004816
0.82268	-0.0005993		1.04012	-0.0004776
0.85315	-0.0005919		1.07864	-0.0004717
0.88362	-0.000582		1.11716	-0.0004638
0.91409	-0.0005698		1.15569	-0.000454
0.94456	-0.0005552		1.19421	-0.0004424
0.97503	-0.0005383		1.23273	-0.0004289
1.0055	-0.0005192		1.27126	-0.0004137
1.03597	-0.0004979		1.30978	-0.0003968
1.06644	-0.0004747		1.3483	-0.0003783
1.09691	-0.0004494		1.38683	-0.0003582
1.12738	-0.0004224		1.42535	-0.0003366
1.15785	-0.0003936		1.46387	-0.0003136
1.18832	-0.0003631		1.50239	-0.0002894
1.21879	-0.0003312		1.54092	-0.0002639
1.24926	-0.0002979		1.57944	-0.0002374
1.27973	-0.0002634		1.61796	-0.0002099
1.31019	-0.0002278		1.65649	-0.0001816
1.34066	-0.0001913		1.69501	-0.0001525
1.37113	-0.000154		1.73353	-0.0001227
1.4016	-0.0001161		1.77205	-9.25e-05
1.43207	-7.76e-05		1.81058	-6.19e-05
1.46254	-3.89e-05		1.8491	-3.1e-05
1.49301	0		1.88762	0
1.528	3.39e-05		1.93403	2.57e-05
1.56299	6.76e-05		1.98044	5.14e-05
1.59798	0.0001011		2.02685	7.68e-05
1.63297	0.0001341		2.07326	0.0001019
1.66795	0.0001666		2.11967	0.0001265
1.70294	0.0001984		2.16608	0.0001507
1.73793	0.0002294		2.21249	0.0001742
1.77292	0.0002594		2.25889	0.0001971
1.80791	0.0002884		2.3053	0.0002191
1.84289	0.0003162		2.35171	0.0002402
1.87788	0.0003427		2.39812	0.0002603
1.91287	0.0003678		2.44453	0.0002794
1.94786	0.0003914		2.49094	0.0002973
1.98285	0.0004134		2.53735	0.000314
2.01784	0.0004336		2.58376	0.0003294
2.05282	0.0004521		2.63017	0.0003434
2.08781	0.0004688		2.67657	0.0003561
2.1228	0.0004835		2.72298	0.0003672
2.15779	0.0004962		2.76939	0.0003769
2.19278	0.0005069		2.8158	0.000385
2.22777	0.0005155		2.86221	0.0003915
2.26275	0.0005219		2.90862	0.0003965
2.29774	0.0005263		2.95503	0.0003997
2.33273	0.0005284		3.00144	0.0004014
2.36772	0.0005284		3.04785	0.0004014
2.40271	0.0005263		3.09426	0.0003997
2.43769	0.0005219		3.14066	0.0003965
2.47268	0.0005155		3.18707	0.0003915
2.50767	0.0005069		3.23348	0.000385
2.54266	0.0004962		3.27989	0.0003769
2.57765	0.0004835		3.3263	0.0003672
2.61264	0.0004688		3.37271	0.0003561
2.64762	0.0004521		3.41912	0.0003434
2.68261	0.0004336		3.46553	0.0003294
2.7176	0.0004134		3.51194	0.000314
2.75259	0.0003914		3.55834	0.0002973
2.78758	0.0003678		3.60475	0.0002794
2.82257	0.0003427		3.65116	0.0002603
2.85755	0.0003162		3.69757	0.0002402
2.89254	0.0002884		3.74398	0.0002191
2.92753	0.0002594		3.79039	0.0001971
2.96252	0.0002294		3.8368	0.0001742
2.99751	0.0001984		3.88321	0.0001507
3.03249	0.0001666		3.92962	0.0001265
3.06748	0.0001341		3.97602	0.0001019
3.10247	0.0001011		4.02243	7.68e-05
3.13746	6.76e-05		4.06884	5.14e-05
3.17245	3.39e-05		4.11525	2.57e-05
3.20744	0		4.16166	0
3.23791	-3.89e-05		4.20018	-3.1e-05
3.26838	-7.76e-05		4.23871	-6.19e-05
3.29885	-0.0001161		4.27723	-9.25e-05
3.32932	-0.000154		4.31575	-0.0001227
3.35979	-0.0001913		4.35427	-0.0001525
3.39026	-0.0002278		4.3928	-0.0001816
3.42073	-0.0002634		4.43132	-0.0002099
3.4512	-0.0002979		4.46984	-0.0002374
3.48167	-0.0003312		4.50837	-0.0002639
3.51214	-0.0003631		4.54689	-0.0002894
3.54261	-0.0003936		4.58541	-0.0003136
3.57308	-0.0004224		4.62394	-0.0003366
3.60355	-0.0004494		4.66246	-0.0003582
3.63402	-0.0004747		4.70098	-0.0003783
3.66448	-0.0004979		4.7395	-0.0003968
3.69495	-0.0005192		4.77803	-0.0004137
3.72542	-0.0005383		4.81655	-0.0004289
3.75589	-0.0005552		4.85507	-0.0004424
3.78636	-0.0005698		4.8936	-0.000454
3.81683	-0.000582		4.93212	-0.0004638
3.8473	-0.0005919		4.97064	-0.0004717
3.87777	-0.0005993		5.00916	-0.0004776
3.90824	-0.0006043		5.04769	-0.0004816
3.93871	-0.0006068		5.08621	-0.0004836
3.96918	-0.0006068		5.12473	-0.0004836
3.99965	-0.0006043		5.16326	-0.0004816
4.03012	-0.0005993		5.20178	-0.0004776
4.06059	-0.0005919		5.2403	-0.0004717
4.09106	-0.000582		5.27882	-0.0004638
4.12153	-0.0005698		5.31735	-0.000454
4.152	-0.0005552		5.35587	-0.0004424
4.18247	-0.0005383		5.39439	-0.0004289
4.21294	-0.0005192		5.43292	-0.0004137
4.24341	-0.0004979		5.47144	-0.0003968
4.27388	-0.0004747		5.50996	-0.0003783
4.30435	-0.0004494		5.54849	-0.0003582
4.33482	-0.0004224		5.58701	-0.0003366
4.36529	-0.0003936		5.62553	-0.0003136
4.39576	-0.0003631		5.66405	-0.0002894
4.42623	-0.0003312		5.70258	-0.0002639
4.4567	-0.0002979		5.7411	-0.0002374
4.48717	-0.0002634		5.77962	-0.0002099
4.51763	-0.0002278		5.81815	-0.0001816
4.5481	-0.0001913		5.85667	-0.0001525
4.57857	-0.000154		5.89519	-0.0001227
4.60904	-0.0001161		5.93371	-9.25e-05
4.63951	-7.76e-05		5.97224	-6.19e-05
4.66998	-3.89e-05		6.01076	-3.1e-05
4.70045	0		6.04928	0

## Sheet: Fig 5a
σ	R	Male	Female
0	500	1	1
0.002	500	0.98452	0.98246
0.004	500	0.9693	0.96526
0.006	500	0.95434	0.94839
0.008	500	0.93964	0.93185
0.01	500	0.92518	0.91562
0.012	500	0.91097	0.89971
0.014	500	0.89701	0.8841
0.016	500	0.88328	0.8688
0.018	500	0.86978	0.85379
0.02	500	0.85652	0.83907
0.022	500	0.84348	0.82464
0.024	500	0.83066	0.81049
0.026	500	0.81806	0.79661
0.028	500	0.80568	0.783
0.03	500	0.79351	0.76965
0.032	500	0.78155	0.75656
0.034	500	0.76979	0.74373
0.036	500	0.75823	0.73114
0.038	500	0.74687	0.7188
0.04	500	0.7357	0.70669
0.042	500	0.72473	0.69482
0.044	500	0.71394	0.68318
0.046	500	0.70333	0.67177
0.048	500	0.69291	0.66058
0.05	500	0.68266	0.6496
0	520	1	1
0.002	520	0.98422	0.98212
0.004	520	0.9687	0.96459
0.006	520	0.95346	0.9474
0.008	520	0.93848	0.93055
0.01	520	0.92377	0.91403
0.012	520	0.9093	0.89784
0.014	520	0.89509	0.88196
0.016	520	0.88112	0.8664
0.018	520	0.8674	0.85115
0.02	520	0.85392	0.83619
0.022	520	0.84067	0.82154
0.024	520	0.82765	0.80717
0.026	520	0.81486	0.79308
0.028	520	0.80229	0.77927
0.03	520	0.78993	0.76574
0.032	520	0.7778	0.75247
0.034	520	0.76587	0.73946
0.036	520	0.75416	0.72671
0.038	520	0.74264	0.71422
0.04	520	0.73133	0.70196
0.042	520	0.72022	0.68996
0.044	520	0.70929	0.67818
0.046	520	0.69856	0.66664
0.048	520	0.68802	0.65533
0.05	520	0.67766	0.64424
0	540	1	1
0.002	540	0.98392	0.98178
0.004	540	0.96812	0.96392
0.006	540	0.9526	0.94643
0.008	540	0.93735	0.92928
0.01	540	0.92238	0.91247
0.012	540	0.90766	0.89601
0.014	540	0.89321	0.87987
0.016	540	0.87902	0.86406
0.018	540	0.86507	0.84856
0.02	540	0.85138	0.83338
0.022	540	0.83792	0.8185
0.024	540	0.8247	0.80392
0.026	540	0.81172	0.78963
0.028	540	0.79897	0.77564
0.03	540	0.78645	0.76192
0.032	540	0.77414	0.74848
0.034	540	0.76206	0.73531
0.036	540	0.75019	0.7224
0.038	540	0.73853	0.70975
0.04	540	0.72707	0.69736
0.042	540	0.71582	0.68522
0.044	540	0.70477	0.67332
0.046	540	0.69392	0.66166
0.048	540	0.68326	0.65023
0.05	540	0.67279	0.63904
0	560	1	1
0.002	560	0.98363	0.98145
0.004	560	0.96754	0.96328
0.006	560	0.95175	0.94547
0.008	560	0.93624	0.92803
0.01	560	0.92102	0.91095
0.012	560	0.90606	0.89422
0.014	560	0.89138	0.87782
0.016	560	0.87695	0.86176
0.018	560	0.86279	0.84603
0.02	560	0.84889	0.83063
0.022	560	0.83523	0.81553
0.024	560	0.82183	0.80075
0.026	560	0.80866	0.78627
0.028	560	0.79573	0.77209
0.03	560	0.78304	0.75819
0.032	560	0.77057	0.74458
0.034	560	0.75833	0.73125
0.036	560	0.74631	0.71819
0.038	560	0.73451	0.7054
0.04	560	0.72292	0.69288
0.042	560	0.71154	0.6806
0.044	560	0.70037	0.66858
0.046	560	0.6894	0.65681
0.048	560	0.67862	0.64528
0.05	560	0.66804	0.63398
0	580	1	1
0.002	580	0.98334	0.98112
0.004	580	0.96698	0.96264
0.006	580	0.95092	0.94454
0.008	580	0.93516	0.92681
0.01	580	0.91968	0.90946
0.012	580	0.90449	0.89246
0.014	580	0.88957	0.87581
0.016	580	0.87493	0.85952
0.018	580	0.86056	0.84356
0.02	580	0.84645	0.82793
0.022	580	0.8326	0.81263
0.024	580	0.81901	0.79765
0.026	580	0.80566	0.78298
0.028	580	0.79256	0.76862
0.03	580	0.7797	0.75455
0.032	580	0.76708	0.74078
0.034	580	0.75469	0.72729
0.036	580	0.74253	0.71409
0.038	580	0.73059	0.70116
0.04	580	0.71887	0.6885
0.042	580	0.70737	0.67611
0.044	580	0.69607	0.66397
0.046	580	0.68499	0.65209
0.048	580	0.67411	0.64045
0.05	580	0.66342	0.62905
0	600	1	1
0.002	600	0.98306	0.98081
0.004	600	0.96643	0.96201
0.006	600	0.95011	0.94362
0.008	600	0.93409	0.92561
0.01	600	0.91837	0.90799
0.012	600	0.90295	0.89073
0.014	600	0.88781	0.87385
0.016	600	0.87295	0.85731
0.018	600	0.85837	0.84113
0.02	600	0.84407	0.82529
0.022	600	0.83003	0.80979
0.024	600	0.81625	0.79461
0.026	600	0.80273	0.77976
0.028	600	0.78946	0.76522
0.03	600	0.77645	0.75099
0.032	600	0.76367	0.73706
0.034	600	0.75113	0.72343
0.036	600	0.73883	0.71008
0.038	600	0.72676	0.69702
0.04	600	0.71491	0.68424
0.042	600	0.70329	0.67172
0.044	600	0.69188	0.65947
0.046	600	0.68068	0.64748
0.048	600	0.6697	0.63574
0.05	600	0.65892	0.62426
0	620	1	1
0.002	620	0.98278	0.98049
0.004	620	0.96588	0.9614
0.006	620	0.94931	0.94272
0.008	620	0.93304	0.92444
0.01	620	0.91709	0.90655
0.012	620	0.90143	0.88904
0.014	620	0.88607	0.87191
0.016	620	0.87101	0.85515
0.018	620	0.85623	0.83875
0.02	620	0.84173	0.82271
0.022	620	0.8275	0.80701
0.024	620	0.81355	0.79164
0.026	620	0.79986	0.77661
0.028	620	0.78643	0.7619
0.03	620	0.77326	0.74751
0.032	620	0.76033	0.73343
0.034	620	0.74765	0.71965
0.036	620	0.73522	0.70617
0.038	620	0.72301	0.69298
0.04	620	0.71104	0.68007
0.042	620	0.6993	0.66744
0.044	620	0.68778	0.65508
0.046	620	0.67648	0.64299
0.048	620	0.6654	0.63116
0.05	620	0.65452	0.61958
0	640	1	1
0.002	640	0.98251	0.98018
0.004	640	0.96535	0.9608
0.006	640	0.94852	0.94183
0.008	640	0.93201	0.92328
0.01	640	0.91582	0.90513
0.012	640	0.89994	0.88738
0.014	640	0.88437	0.87002
0.016	640	0.8691	0.85304
0.018	640	0.85412	0.83642
0.02	640	0.83943	0.82017
0.022	640	0.82503	0.80428
0.024	640	0.8109	0.78873
0.026	640	0.79704	0.77352
0.028	640	0.78346	0.75865
0.03	640	0.77013	0.7441
0.032	640	0.75706	0.72987
0.034	640	0.74425	0.71595
0.036	640	0.73168	0.70234
0.038	640	0.71935	0.68902
0.04	640	0.70726	0.676
0.042	640	0.69541	0.66326
0.044	640	0.68378	0.65079
0.046	640	0.67238	0.6386
0.048	640	0.6612	0.62668
0.05	640	0.65023	0.61502
0	660	1	1
0.002	660	0.98224	0.97988
0.004	660	0.96482	0.9602
0.006	660	0.94774	0.94096
0.008	660	0.931	0.92214
0.01	660	0.91458	0.90374
0.012	660	0.89848	0.88575
0.014	660	0.8827	0.86816
0.016	660	0.86723	0.85095
0.018	660	0.85206	0.83413
0.02	660	0.83718	0.81768
0.022	660	0.8226	0.8016
0.024	660	0.8083	0.78588
0.026	660	0.79428	0.7705
0.028	660	0.78054	0.75546
0.03	660	0.76707	0.74076
0.032	660	0.75386	0.72639
0.034	660	0.74091	0.71234
0.036	660	0.72821	0.69859
0.038	660	0.71576	0.68516
0.04	660	0.70356	0.67202
0.042	660	0.6916	0.65917
0.044	660	0.67987	0.64661
0.046	660	0.66837	0.63432
0.048	660	0.65709	0.62231
0.05	660	0.64604	0.61057
0	680	1	1
0.002	680	0.98197	0.97958
0.004	680	0.9643	0.95962
0.006	680	0.94698	0.9401
0.008	680	0.93	0.92102
0.01	680	0.91336	0.90238
0.012	680	0.89705	0.88415
0.014	680	0.88106	0.86633
0.016	680	0.86539	0.84891
0.018	680	0.85003	0.83189
0.02	680	0.83497	0.81524
0.022	680	0.82021	0.79898
0.024	680	0.80575	0.78308
0.026	680	0.79158	0.76753
0.028	680	0.77768	0.75234
0.03	680	0.76407	0.73749
0.032	680	0.75072	0.72298
0.034	680	0.73764	0.70879
0.036	680	0.72482	0.69493
0.038	680	0.71225	0.68137
0.04	680	0.69994	0.66812
0.042	680	0.68787	0.65517
0.044	680	0.67604	0.64251
0.046	680	0.66444	0.63014
0.048	680	0.65308	0.61804
0.05	680	0.64194	0.60622
0	700	1	1
0.002	700	0.98171	0.97928
0.004	700	0.96379	0.95904
0.006	700	0.94623	0.93926
0.008	700	0.92902	0.91992
0.01	700	0.91216	0.90103
0.012	700	0.89563	0.88257
0.014	700	0.87944	0.86453
0.016	700	0.86358	0.8469
0.018	700	0.84803	0.82968
0.02	700	0.8328	0.81285
0.022	700	0.81787	0.7964
0.024	700	0.80325	0.78033
0.026	700	0.78892	0.76462
0.028	700	0.77488	0.74928
0.03	700	0.76112	0.73429
0.032	700	0.74764	0.71964
0.034	700	0.73443	0.70532
0.036	700	0.72149	0.69133
0.038	700	0.70881	0.67767
0.04	700	0.69639	0.66431
0.042	700	0.68421	0.65126
0.044	700	0.67229	0.63851
0.046	700	0.6606	0.62604
0.048	700	0.64915	0.61387
0.05	700	0.63793	0.60197
0	720	1	1
0.002	720	0.98146	0.97899
0.004	720	0.96329	0.95847
0.006	720	0.94549	0.93843
0.008	720	0.92805	0.91884
0.01	720	0.91097	0.89971
0.012	720	0.89424	0.88102
0.014	720	0.87785	0.86276
0.016	720	0.8618	0.84493
0.018	720	0.84607	0.82751
0.02	720	0.83066	0.81049
0.022	720	0.81557	0.79387
0.024	720	0.80079	0.77763
0.026	720	0.78631	0.76177
0.028	720	0.77212	0.74627
0.03	720	0.75823	0.73114
0.032	720	0.74462	0.71636
0.034	720	0.73129	0.70192
0.036	720	0.71823	0.68781
0.038	720	0.70544	0.67404
0.04	720	0.69291	0.66058
0.042	720	0.68064	0.64743
0.044	720	0.66861	0.63459
0.046	720	0.65684	0.62204
0.048	720	0.6453	0.60979
0.05	720	0.634	0.59781
0	740	1	1
0.002	740	0.9812	0.97871
0.004	740	0.96279	0.95791
0.006	740	0.94476	0.93761
0.008	740	0.9271	0.91777
0.01	740	0.90981	0.89841
0.012	740	0.89287	0.87949
0.014	740	0.87629	0.86102
0.016	740	0.86004	0.84298
0.018	740	0.84414	0.82537
0.02	740	0.82856	0.80817
0.022	740	0.81331	0.79138
0.024	740	0.79837	0.77498
0.026	740	0.78374	0.75896
0.028	740	0.76942	0.74332
0.03	740	0.75539	0.72805
0.032	740	0.74165	0.71314
0.034	740	0.7282	0.69858
0.036	740	0.71503	0.68436
0.038	740	0.70213	0.67048
0.04	740	0.6895	0.65692
0.042	740	0.67713	0.64368
0.044	740	0.66501	0.63075
0.046	740	0.65315	0.61812
0.048	740	0.64154	0.60579
0.05	740	0.63016	0.59375
0	760	1	1
0.002	760	0.98095	0.97843
0.004	760	0.9623	0.95736
0.006	760	0.94404	0.9368
0.008	760	0.92616	0.91672
0.01	760	0.90866	0.89712
0.012	760	0.89152	0.87799
0.014	760	0.87475	0.85931
0.016	760	0.85832	0.84107
0.018	760	0.84224	0.82327
0.02	760	0.8265	0.80589
0.022	760	0.81108	0.78893
0.024	760	0.79599	0.77237
0.026	760	0.78122	0.75621
0.028	760	0.76676	0.74043
0.03	760	0.7526	0.72502
0.032	760	0.73874	0.70999
0.034	760	0.72517	0.69531
0.036	760	0.71189	0.68098
0.038	760	0.69888	0.66699
0.04	760	0.68615	0.65333
0.042	760	0.67369	0.64
0.044	760	0.66149	0.62699
0.046	760	0.64954	0.61428
0.048	760	0.63784	0.60188
0.05	760	0.62639	0.58977
0	780	1	1
0.002	780	0.98071	0.97815
0.004	780	0.96182	0.95682
0.006	780	0.94333	0.936
0.008	780	0.92524	0.91568
0.01	780	0.90753	0.89586
0.012	780	0.8902	0.87651
0.014	780	0.87323	0.85762
0.016	780	0.85662	0.83919
0.018	780	0.84037	0.82121
0.02	780	0.82446	0.80365
0.022	780	0.80889	0.78653
0.024	780	0.79365	0.76981
0.026	780	0.77874	0.7535
0.028	780	0.76415	0.73758
0.03	780	0.74986	0.72205
0.032	780	0.73588	0.70689
0.034	780	0.7222	0.69209
0.036	780	0.7088	0.67766
0.038	780	0.6957	0.66357
0.04	780	0.68287	0.64982
0.042	780	0.67031	0.6364
0.044	780	0.65802	0.6233
0.046	780	0.646	0.61052
0.048	780	0.63423	0.59805
0.05	780	0.6227	0.58588
0	800	1	1
0.002	800	0.98046	0.97787
0.004	800	0.96134	0.95628
0.006	800	0.94264	0.93522
0.008	800	0.92433	0.91466
0.01	800	0.90641	0.89461
0.012	800	0.88889	0.87505
0.014	800	0.87173	0.85596
0.016	800	0.85495	0.83734
0.018	800	0.83853	0.81917
0.02	800	0.82246	0.80145
0.022	800	0.80674	0.78416
0.024	800	0.79135	0.76729
0.026	800	0.7763	0.75083
0.028	800	0.76157	0.73478
0.03	800	0.74716	0.71912
0.032	800	0.73307	0.70384
0.034	800	0.71927	0.68894
0.036	800	0.70577	0.67439
0.038	800	0.69257	0.66021
0.04	800	0.67964	0.64637
0.042	800	0.667	0.63286
0.044	800	0.65463	0.61969
0.046	800	0.64252	0.60684
0.048	800	0.63068	0.5943
0.05	800	0.61909	0.58206
0	820	1	1
0.002	820	0.98022	0.9776
0.004	820	0.96087	0.95575
0.006	820	0.94195	0.93444
0.008	820	0.92343	0.91365
0.01	820	0.90531	0.89338
0.012	820	0.88759	0.87361
0.014	820	0.87026	0.85432
0.016	820	0.8533	0.83551
0.018	820	0.83671	0.81717
0.02	820	0.82049	0.79928
0.022	820	0.80462	0.78183
0.024	820	0.78909	0.76481
0.026	820	0.7739	0.74822
0.028	820	0.75905	0.73203
0.03	820	0.74451	0.71624
0.032	820	0.7303	0.70085
0.034	820	0.7164	0.68583
0.036	820	0.70279	0.67119
0.038	820	0.68949	0.65691
0.04	820	0.67648	0.64298
0.042	820	0.66375	0.6294
0.044	820	0.65129	0.61615
0.046	820	0.63911	0.60322
0.048	820	0.62719	0.59062
0.05	820	0.61554	0.57832
0	840	1	1
0.002	840	0.97999	0.97733
0.004	840	0.96041	0.95523
0.006	840	0.94127	0.93368
0.008	840	0.92254	0.91266
0.01	840	0.90423	0.89217
0.012	840	0.88632	0.87219
0.014	840	0.86881	0.85271
0.016	840	0.85168	0.83371
0.018	840	0.83493	0.81519
0.02	840	0.81855	0.79714
0.022	840	0.80253	0.77953
0.024	840	0.78686	0.76237
0.026	840	0.77154	0.74564
0.028	840	0.75656	0.72932
0.03	840	0.74191	0.71342
0.032	840	0.72758	0.69791
0.034	840	0.71357	0.68279
0.036	840	0.69987	0.66804
0.038	840	0.68647	0.65367
0.04	840	0.67336	0.63966
0.042	840	0.66055	0.62599
0.044	840	0.64802	0.61267
0.046	840	0.63576	0.59968
0.048	840	0.62378	0.58701
0.05	840	0.61206	0.57466
0	860	1	1
0.002	860	0.97975	0.97707
0.004	860	0.95995	0.95471
0.006	860	0.94059	0.93292
0.008	860	0.92167	0.91168
0.01	860	0.90316	0.89097
0.012	860	0.88506	0.87079
0.014	860	0.86737	0.85112
0.016	860	0.85008	0.83194
0.018	860	0.83316	0.81325
0.02	860	0.81663	0.79503
0.022	860	0.80047	0.77728
0.024	860	0.78466	0.75997
0.026	860	0.76921	0.7431
0.028	860	0.75411	0.72666
0.03	860	0.73934	0.71063
0.032	860	0.7249	0.69501
0.034	860	0.71079	0.67979
0.036	860	0.69699	0.66495
0.038	860	0.68349	0.65049
0.04	860	0.6703	0.63639
0.042	860	0.65741	0.62265
0.044	860	0.6448	0.60925
0.046	860	0.63247	0.5962
0.048	860	0.62042	0.58347
0.05	860	0.60864	0.57106
0	880	1	1
0.002	880	0.97952	0.97681
0.004	880	0.9595	0.9542
0.006	880	0.93993	0.93217
0.008	880	0.9208	0.91071
0.01	880	0.9021	0.88979
0.012	880	0.88382	0.86941
0.014	880	0.86596	0.84955
0.016	880	0.8485	0.83019
0.018	880	0.83143	0.81133
0.02	880	0.81474	0.79296
0.022	880	0.79844	0.77505
0.024	880	0.7825	0.7576
0.026	880	0.76692	0.7406
0.028	880	0.75169	0.72404
0.03	880	0.73681	0.7079
0.032	880	0.72227	0.69217
0.034	880	0.70805	0.67684
0.036	880	0.69415	0.66191
0.038	880	0.68057	0.64736
0.04	880	0.6673	0.63318
0.042	880	0.65432	0.61936
0.044	880	0.64164	0.6059
0.046	880	0.62924	0.59278
0.048	880	0.61713	0.57999
0.05	880	0.60528	0.56753
0	900	1	1
0.002	900	0.97929	0.97655
0.004	900	0.95905	0.9537
0.006	900	0.93927	0.93144
0.008	900	0.91995	0.90975
0.01	900	0.90106	0.88863
0.012	900	0.8826	0.86804
0.014	900	0.86456	0.848
0.016	900	0.84694	0.82847
0.018	900	0.82971	0.80944
0.02	900	0.81288	0.79091
0.022	900	0.79644	0.77286
0.024	900	0.78037	0.75527
0.026	900	0.76466	0.73814
0.028	900	0.74932	0.72146
0.03	900	0.73432	0.7052
0.032	900	0.71967	0.68937
0.034	900	0.70536	0.67395
0.036	900	0.69137	0.65892
0.038	900	0.6777	0.64429
0.04	900	0.66434	0.63003
0.042	900	0.65129	0.61614
0.044	900	0.63853	0.60261
0.046	900	0.62607	0.58943
0.048	900	0.61389	0.57658
0.05	900	0.60198	0.56407
0	920	1	1
0.002	920	0.97907	0.97629
0.004	920	0.95861	0.9532
0.006	920	0.93863	0.93071
0.008	920	0.9191	0.90881
0.01	920	0.90003	0.88747
0.012	920	0.88139	0.8667
0.014	920	0.86318	0.84647
0.016	920	0.8454	0.82676
0.018	920	0.82802	0.80758
0.02	920	0.81105	0.78889
0.022	920	0.79446	0.77069
0.024	920	0.77826	0.75297
0.026	920	0.76244	0.73572
0.028	920	0.74697	0.71891
0.03	920	0.73187	0.70255
0.032	920	0.71712	0.68661
0.034	920	0.7027	0.67109
0.036	920	0.68862	0.65598
0.038	920	0.67487	0.64126
0.04	920	0.66143	0.62693
0.042	920	0.6483	0.61297
0.044	920	0.63547	0.59937
0.046	920	0.62294	0.58613
0.048	920	0.6107	0.57323
0.05	920	0.59874	0.56067
0	940	1	1
0.002	940	0.97884	0.97604
0.004	940	0.95817	0.95271
0.006	940	0.93799	0.92999
0.008	940	0.91827	0.90787
0.01	940	0.89901	0.88634
0.012	940	0.8802	0.86537
0.014	940	0.86182	0.84496
0.016	940	0.84388	0.82508
0.018	940	0.82635	0.80574
0.02	940	0.80923	0.7869
0.022	940	0.79252	0.76856
0.024	940	0.77619	0.75071
0.026	940	0.76024	0.73333
0.028	940	0.74467	0.71641
0.03	940	0.72946	0.69994
0.032	940	0.7146	0.6839
0.034	940	0.70009	0.66829
0.036	940	0.68592	0.65308
0.038	940	0.67208	0.63829
0.04	940	0.65856	0.62388
0.042	940	0.64536	0.60985
0.044	940	0.63247	0.59619
0.046	940	0.61987	0.58289
0.048	940	0.60757	0.56994
0.05	940	0.59556	0.55733
0	960	1	1
0.002	960	0.97862	0.97579
0.004	960	0.95774	0.95222
0.006	960	0.93735	0.92928
0.008	960	0.91744	0.90695
0.01	960	0.898	0.88521
0.012	960	0.87902	0.86406
0.014	960	0.86048	0.84347
0.016	960	0.84238	0.82343
0.018	960	0.8247	0.80392
0.02	960	0.80745	0.78494
0.022	960	0.7906	0.76646
0.024	960	0.77414	0.74848
0.026	960	0.75808	0.73097
0.028	960	0.74239	0.71394
0.03	960	0.72707	0.69736
0.032	960	0.71212	0.68123
0.034	960	0.69752	0.66552
0.036	960	0.68326	0.65023
0.038	960	0.66934	0.63536
0.04	960	0.65574	0.62088
0.042	960	0.64247	0.60678
0.044	960	0.62951	0.59306
0.046	960	0.61685	0.57971
0.048	960	0.60449	0.56671
0.05	960	0.59243	0.55405
0	980	1	1
0.002	980	0.9784	0.97554
0.004	980	0.95731	0.95174
0.006	980	0.93673	0.92858
0.008	980	0.91663	0.90604
0.01	980	0.89701	0.8841
0.012	980	0.87785	0.86276
0.014	980	0.85915	0.842
0.016	980	0.8409	0.82179
0.018	980	0.82308	0.80213
0.02	980	0.80568	0.783
0.022	980	0.7887	0.76439
0.024	980	0.77212	0.74627
0.026	980	0.75594	0.72865
0.028	980	0.74015	0.71151
0.03	980	0.72473	0.69482
0.032	980	0.70967	0.67859
0.034	980	0.69498	0.6628
0.036	980	0.68064	0.64743
0.038	980	0.66663	0.63248
0.04	980	0.65297	0.61792
0.042	980	0.63962	0.60376
0.044	980	0.6266	0.58999
0.046	980	0.61388	0.57658
0.048	980	0.60147	0.56353
0.05	980	0.58935	0.55083
0	1000	1	1
0.002	1000	0.97818	0.9753
0.004	1000	0.95689	0.95126
0.006	1000	0.93611	0.92788
0.008	1000	0.91582	0.90513
0.01	1000	0.89602	0.88301
0.012	1000	0.8767	0.86148
0.014	1000	0.85784	0.84054
0.016	1000	0.83943	0.82017
0.018	1000	0.82147	0.80036
0.02	1000	0.80394	0.78109
0.022	1000	0.78683	0.76234
0.024	1000	0.77013	0.7441
0.026	1000	0.75383	0.72636
0.028	1000	0.73793	0.70911
0.03	1000	0.72241	0.69232
0.032	1000	0.70726	0.676
0.034	1000	0.69248	0.66012
0.036	1000	0.67805	0.64467
0.038	1000	0.66397	0.62964
0.04	1000	0.65023	0.61502
0.042	1000	0.63682	0.6008
0.044	1000	0.62373	0.58696
0.046	1000	0.61096	0.5735
0.048	1000	0.59849	0.5604
0.05	1000	0.58632	0.54766
0	1020	1	1
0.002	1020	0.97797	0.97505
0.004	1020	0.95647	0.95079
0.006	1020	0.9355	0.92719
0.008	1020	0.91503	0.90424
0.01	1020	0.89505	0.88192
0.012	1020	0.87556	0.86021
0.014	1020	0.85654	0.8391
0.016	1020	0.83799	0.81857
0.018	1020	0.81988	0.79861
0.02	1020	0.80222	0.7792
0.022	1020	0.78498	0.76032
0.024	1020	0.76816	0.74196
0.026	1020	0.75176	0.7241
0.028	1020	0.73575	0.70674
0.03	1020	0.72013	0.68986
0.032	1020	0.70488	0.67344
0.034	1020	0.69001	0.65747
0.036	1020	0.67551	0.64194
0.038	1020	0.66135	0.62684
0.04	1020	0.64754	0.61216
0.042	1020	0.63406	0.59787
0.044	1020	0.62091	0.58398
0.046	1020	0.60807	0.57047
0.048	1020	0.59555	0.55733
0.05	1020	0.58334	0.54455
0	1040	1	1
0.002	1040	0.97776	0.97481
0.004	1040	0.95606	0.95032
0.006	1040	0.93489	0.92651
0.008	1040	0.91424	0.90336
0.01	1040	0.89409	0.88085
0.012	1040	0.87443	0.85896
0.014	1040	0.85526	0.83768
0.016	1040	0.83656	0.817
0.018	1040	0.81831	0.79688
0.02	1040	0.80052	0.77733
0.022	1040	0.78316	0.75832
0.024	1040	0.76622	0.73984
0.026	1040	0.7497	0.72187
0.028	1040	0.73359	0.70441
0.03	1040	0.71787	0.68743
0.032	1040	0.70254	0.67092
0.034	1040	0.68758	0.65487
0.036	1040	0.67299	0.63926
0.038	1040	0.65876	0.62409
0.04	1040	0.64488	0.60934
0.042	1040	0.63134	0.59499
0.044	1040	0.61813	0.58105
0.046	1040	0.60524	0.56749
0.048	1040	0.59267	0.5543
0.05	1040	0.5804	0.54148
0	1060	1	1
0.002	1060	0.97755	0.97458
0.004	1060	0.95565	0.94986
0.006	1060	0.93429	0.92584
0.008	1060	0.91346	0.90249
0.01	1060	0.89314	0.87979
0.012	1060	0.87332	0.85772
0.014	1060	0.85399	0.83628
0.016	1060	0.83515	0.81544
0.018	1060	0.81676	0.79518
0.02	1060	0.79884	0.77549
0.022	1060	0.78135	0.75635
0.024	1060	0.7643	0.73775
0.026	1060	0.74768	0.71968
0.028	1060	0.73146	0.7021
0.03	1060	0.71565	0.68503
0.032	1060	0.70022	0.66843
0.034	1060	0.68518	0.6523
0.036	1060	0.67052	0.63662
0.038	1060	0.65621	0.62138
0.04	1060	0.64226	0.60656
0.042	1060	0.62866	0.59216
0.044	1060	0.61539	0.57816
0.046	1060	0.60244	0.56455
0.048	1060	0.58982	0.55133
0.05	1060	0.57751	0.53847
0	1080	1	1
0.002	1080	0.97734	0.97434
0.004	1080	0.95524	0.9494
0.006	1080	0.93369	0.92517
0.008	1080	0.91268	0.90162
0.01	1080	0.8922	0.87874
0.012	1080	0.87222	0.8565
0.014	1080	0.85274	0.83489
0.016	1080	0.83375	0.81389
0.018	1080	0.81523	0.79349
0.02	1080	0.79718	0.77367
0.022	1080	0.77957	0.75441
0.024	1080	0.76241	0.73569
0.026	1080	0.74568	0.7175
0.028	1080	0.72936	0.69983
0.03	1080	0.71345	0.68266
0.032	1080	0.69794	0.66598
0.034	1080	0.68282	0.64976
0.036	1080	0.66807	0.63401
0.038	1080	0.6537	0.6187
0.04	1080	0.63968	0.60383
0.042	1080	0.62601	0.58937
0.044	1080	0.61269	0.57532
0.046	1080	0.59969	0.56167
0.048	1080	0.58702	0.5484
0.05	1080	0.57466	0.5355
0	1100	1	1
0.002	1100	0.97713	0.97411
0.004	1100	0.95484	0.94895
0.006	1100	0.93311	0.92451
0.008	1100	0.91192	0.90077
0.01	1100	0.89126	0.8777
0.012	1100	0.87113	0.85529
0.014	1100	0.8515	0.83352
0.016	1100	0.83237	0.81237
0.018	1100	0.81372	0.79183
0.02	1100	0.79554	0.77187
0.022	1100	0.77781	0.75248
0.024	1100	0.76054	0.73365
0.026	1100	0.7437	0.71536
0.028	1100	0.72728	0.69759
0.03	1100	0.71128	0.68033
0.032	1100	0.69569	0.66356
0.034	1100	0.68048	0.64727
0.036	1100	0.66566	0.63144
0.038	1100	0.65122	0.61607
0.04	1100	0.63713	0.60113
0.042	1100	0.62341	0.58662
0.044	1100	0.61002	0.57252
0.046	1100	0.59698	0.55882
0.048	1100	0.58426	0.54551
0.05	1100	0.57186	0.53258
0	1120	1	1
0.002	1120	0.97693	0.97388
0.004	1120	0.95444	0.9485
0.006	1120	0.93252	0.92386
0.008	1120	0.91116	0.89992
0.01	1120	0.89034	0.87667
0.012	1120	0.87005	0.85409
0.014	1120	0.85027	0.83216
0.016	1120	0.831	0.81086
0.018	1120	0.81222	0.79018
0.02	1120	0.79391	0.77009
0.022	1120	0.77607	0.75059
0.024	1120	0.75869	0.73164
0.026	1120	0.74175	0.71324
0.028	1120	0.72523	0.69537
0.03	1120	0.70914	0.67802
0.032	1120	0.69346	0.66117
0.034	1120	0.67818	0.6448
0.036	1120	0.66329	0.62891
0.038	1120	0.64877	0.61347
0.04	1120	0.63462	0.59847
0.042	1120	0.62084	0.58391
0.044	1120	0.6074	0.56976
0.046	1120	0.5943	0.55602
0.048	1120	0.58154	0.54267
0.05	1120	0.5691	0.5297
0	1140	1	1
0.002	1140	0.97673	0.97365
0.004	1140	0.95405	0.94806
0.006	1140	0.93195	0.92321
0.008	1140	0.91041	0.89908
0.01	1140	0.88943	0.87565
0.012	1140	0.86898	0.8529
0.014	1140	0.84906	0.83082
0.016	1140	0.82965	0.80937
0.018	1140	0.81074	0.78855
0.02	1140	0.79231	0.76834
0.022	1140	0.77435	0.74871
0.024	1140	0.75686	0.72965
0.026	1140	0.73982	0.71115
0.028	1140	0.72321	0.69319
0.03	1140	0.70703	0.67575
0.032	1140	0.69126	0.65881
0.034	1140	0.6759	0.64237
0.036	1140	0.66094	0.6264
0.038	1140	0.64636	0.6109
0.04	1140	0.63215	0.59585
0.042	1140	0.6183	0.58124
0.044	1140	0.60481	0.56704
0.046	1140	0.59167	0.55326
0.048	1140	0.57886	0.53987
0.05	1140	0.56638	0.52687
0	1160	1	1
0.002	1160	0.97653	0.97342
0.004	1160	0.95366	0.94762
0.006	1160	0.93138	0.92257
0.008	1160	0.90967	0.89825
0.01	1160	0.88853	0.87464
0.012	1160	0.86793	0.85173
0.014	1160	0.84786	0.82949
0.016	1160	0.82831	0.8079
0.018	1160	0.80927	0.78694
0.02	1160	0.79072	0.7666
0.022	1160	0.77265	0.74685
0.024	1160	0.75505	0.72769
0.026	1160	0.73791	0.70908
0.028	1160	0.72121	0.69103
0.03	1160	0.70494	0.6735
0.032	1160	0.68909	0.65648
0.034	1160	0.67366	0.63997
0.036	1160	0.65862	0.62394
0.038	1160	0.64397	0.60837
0.04	1160	0.6297	0.59327
0.042	1160	0.6158	0.5786
0.044	1160	0.60226	0.56436
0.046	1160	0.58907	0.55054
0.048	1160	0.57622	0.53712
0.05	1160	0.5637	0.52409
0	1180	1	1
0.002	1180	0.97633	0.9732
0.004	1180	0.95327	0.94718
0.006	1180	0.93081	0.92193
0.008	1180	0.90894	0.89743
0.01	1180	0.88763	0.87365
0.012	1180	0.86688	0.85057
0.014	1180	0.84667	0.82817
0.016	1180	0.82699	0.80644
0.018	1180	0.80782	0.78535
0.02	1180	0.78915	0.76488
0.022	1180	0.77097	0.74502
0.024	1180	0.75327	0.72575
0.026	1180	0.73602	0.70704
0.028	1180	0.71923	0.68889
0.03	1180	0.70288	0.67128
0.032	1180	0.68695	0.65419
0.034	1180	0.67144	0.6376
0.036	1180	0.65633	0.6215
0.038	1180	0.64162	0.60588
0.04	1180	0.62729	0.59072
0.042	1180	0.61334	0.576
0.044	1180	0.59974	0.56172
0.046	1180	0.5865	0.54786
0.048	1180	0.57361	0.5344
0.05	1180	0.56105	0.52134
0	1200	1	1
0.002	1200	0.97613	0.97297
0.004	1200	0.95288	0.94675
0.006	1200	0.93025	0.9213
0.008	1200	0.90821	0.89661
0.01	1200	0.88674	0.87266
0.012	1200	0.86584	0.84942
0.014	1200	0.84549	0.82687
0.016	1200	0.82568	0.80499
0.018	1200	0.80638	0.78377
0.02	1200	0.7876	0.76318
0.022	1200	0.76931	0.7432
0.024	1200	0.7515	0.72383
0.026	1200	0.73416	0.70502
0.028	1200	0.71728	0.68678
0.03	1200	0.70084	0.66909
0.032	1200	0.68483	0.65192
0.034	1200	0.66925	0.63526
0.036	1200	0.65407	0.6191
0.038	1200	0.6393	0.60342
0.04	1200	0.62491	0.5882
0.042	1200	0.6109	0.57344
0.044	1200	0.59726	0.55912
0.046	1200	0.58398	0.54521
0.048	1200	0.57104	0.53172
0.05	1200	0.55844	0.51863
0	1220	1	1
0.002	1220	0.97593	0.97275
0.004	1220	0.9525	0.94632
0.006	1220	0.92969	0.92068
0.008	1220	0.90749	0.89581
0.01	1220	0.88586	0.87168
0.012	1220	0.86482	0.84828
0.014	1220	0.84433	0.82558
0.016	1220	0.82438	0.80357
0.018	1220	0.80496	0.78221
0.02	1220	0.78606	0.7615
0.022	1220	0.76766	0.74141
0.024	1220	0.74975	0.72193
0.026	1220	0.73232	0.70303
0.028	1220	0.71534	0.6847
0.03	1220	0.69882	0.66692
0.032	1220	0.68274	0.64968
0.034	1220	0.66708	0.63295
0.036	1220	0.65184	0.61673
0.038	1220	0.637	0.60099
0.04	1220	0.62256	0.58572
0.042	1220	0.6085	0.57091
0.044	1220	0.59481	0.55655
0.046	1220	0.58148	0.54261
0.048	1220	0.5685	0.52909
0.05	1220	0.55587	0.51596
0	1240	1	1
0.002	1240	0.97574	0.97253
0.004	1240	0.95213	0.94589
0.006	1240	0.92914	0.92006
0.008	1240	0.90677	0.89501
0.01	1240	0.88499	0.87071
0.012	1240	0.8638	0.84715
0.014	1240	0.84317	0.8243
0.016	1240	0.8231	0.80215
0.018	1240	0.80356	0.78067
0.02	1240	0.78454	0.75984
0.022	1240	0.76603	0.73964
0.024	1240	0.74802	0.72005
0.026	1240	0.73049	0.70106
0.028	1240	0.71343	0.68264
0.03	1240	0.69683	0.66478
0.032	1240	0.68067	0.64746
0.034	1240	0.66494	0.63067
0.036	1240	0.64963	0.61438
0.038	1240	0.63474	0.59859
0.04	1240	0.62024	0.58327
0.042	1240	0.60612	0.56842
0.044	1240	0.59239	0.55401
0.046	1240	0.57902	0.54004
0.048	1240	0.566	0.52648
0.05	1240	0.55333	0.51334
0	1260	1	1
0.002	1260	0.97555	0.97232
0.004	1260	0.95175	0.94547
0.006	1260	0.9286	0.91945
0.008	1260	0.90606	0.89422
0.01	1260	0.88413	0.86975
0.012	1260	0.86279	0.84603
0.014	1260	0.84203	0.82304
0.016	1260	0.82183	0.80075
0.018	1260	0.80217	0.77914
0.02	1260	0.78304	0.75819
0.022	1260	0.76442	0.73788
0.024	1260	0.74631	0.71819
0.026	1260	0.72869	0.69911
0.028	1260	0.71154	0.6806
0.03	1260	0.69486	0.66267
0.032	1260	0.67862	0.64528
0.034	1260	0.66283	0.62842
0.036	1260	0.64746	0.61207
0.038	1260	0.6325	0.59622
0.04	1260	0.61794	0.58086
0.042	1260	0.60378	0.56596
0.044	1260	0.59	0.55151
0.046	1260	0.57659	0.5375
0.048	1260	0.56353	0.52392
0.05	1260	0.55083	0.51074
0	1280	1	1
0.002	1280	0.97536	0.9721
0.004	1280	0.95138	0.94506
0.006	1280	0.92805	0.91884
0.008	1280	0.90536	0.89343
0.01	1280	0.88328	0.8688
0.012	1280	0.8618	0.84493
0.014	1280	0.8409	0.82179
0.016	1280	0.82057	0.79936
0.018	1280	0.80079	0.77763
0.02	1280	0.78155	0.75656
0.022	1280	0.76283	0.73615
0.024	1280	0.74462	0.71636
0.026	1280	0.72691	0.69718
0.028	1280	0.70967	0.67859
0.03	1280	0.69291	0.66058
0.032	1280	0.6766	0.64311
0.034	1280	0.66074	0.62619
0.036	1280	0.6453	0.60979
0.038	1280	0.63029	0.59388
0.04	1280	0.61568	0.57847
0.042	1280	0.60147	0.56353
0.044	1280	0.58764	0.54904
0.046	1280	0.57419	0.535
0.048	1280	0.5611	0.52139
0.05	1280	0.54836	0.50819
0	1300	1	1
0.002	1300	0.97517	0.97189
0.004	1300	0.95101	0.94464
0.006	1300	0.92752	0.91824
0.008	1300	0.90466	0.89265
0.01	1300	0.88243	0.86786
0.012	1300	0.86081	0.84383
0.014	1300	0.83978	0.82055
0.016	1300	0.81932	0.79799
0.018	1300	0.79942	0.77613
0.02	1300	0.78007	0.75495
0.022	1300	0.76125	0.73443
0.024	1300	0.74294	0.71454
0.026	1300	0.72514	0.69527
0.028	1300	0.70782	0.6766
0.03	1300	0.69098	0.65851
0.032	1300	0.6746	0.64098
0.034	1300	0.65867	0.62399
0.036	1300	0.64317	0.60753
0.038	1300	0.6281	0.59157
0.04	1300	0.61344	0.57611
0.042	1300	0.59918	0.56113
0.044	1300	0.58531	0.54661
0.046	1300	0.57182	0.53253
0.048	1300	0.55869	0.51889
0.05	1300	0.54592	0.50567
0	1320	1	1
0.002	1320	0.97498	0.97167
0.004	1320	0.95065	0.94423
0.006	1320	0.92698	0.91764
0.008	1320	0.90397	0.89188
0.01	1320	0.88159	0.86692
0.012	1320	0.85983	0.84274
0.014	1320	0.83866	0.81932
0.016	1320	0.81808	0.79663
0.018	1320	0.79807	0.77465
0.02	1320	0.77861	0.75336
0.022	1320	0.75969	0.73273
0.024	1320	0.74129	0.71274
0.026	1320	0.72339	0.69339
0.028	1320	0.70599	0.67463
0.03	1320	0.68908	0.65647
0.032	1320	0.67262	0.63887
0.034	1320	0.65663	0.62182
0.036	1320	0.64107	0.6053
0.038	1320	0.62594	0.58929
0.04	1320	0.61123	0.57379
0.042	1320	0.59692	0.55876
0.044	1320	0.58301	0.5442
0.046	1320	0.56948	0.5301
0.048	1320	0.55632	0.51643
0.05	1320	0.54352	0.50318
0	1340	1	1
0.002	1340	0.97479	0.97146
0.004	1340	0.95029	0.94382
0.006	1340	0.92646	0.91705
0.008	1340	0.90329	0.89111
0.01	1340	0.88076	0.866
0.012	1340	0.85886	0.84167
0.014	1340	0.83756	0.8181
0.016	1340	0.81686	0.79528
0.018	1340	0.79673	0.77318
0.02	1340	0.77716	0.75178
0.022	1340	0.75814	0.73104
0.024	1340	0.73965	0.71097
0.026	1340	0.72167	0.69152
0.028	1340	0.70418	0.67269
0.03	1340	0.68719	0.65445
0.032	1340	0.67067	0.63678
0.034	1340	0.65461	0.61967
0.036	1340	0.63899	0.60309
0.038	1340	0.62381	0.58704
0.04	1340	0.60904	0.57149
0.042	1340	0.59469	0.55642
0.044	1340	0.58074	0.54183
0.046	1340	0.56717	0.52769
0.048	1340	0.55397	0.514
0.05	1340	0.54114	0.50073
0	1360	1	1
0.002	1360	0.97461	0.97126
0.004	1360	0.94993	0.94342
0.006	1360	0.92593	0.91646
0.008	1360	0.90261	0.89036
0.01	1360	0.87993	0.86508
0.012	1360	0.85789	0.8406
0.014	1360	0.83647	0.8169
0.016	1360	0.81565	0.79395
0.018	1360	0.7954	0.77173
0.02	1360	0.77573	0.75021
0.022	1360	0.75661	0.72938
0.024	1360	0.73802	0.70921
0.026	1360	0.71995	0.68967
0.028	1360	0.70239	0.67076
0.03	1360	0.68532	0.65245
0.032	1360	0.66873	0.63471
0.034	1360	0.65261	0.61754
0.036	1360	0.63693	0.60092
0.038	1360	0.6217	0.58481
0.04	1360	0.60688	0.56922
0.042	1360	0.59249	0.55412
0.044	1360	0.57849	0.53949
0.046	1360	0.56488	0.52532
0.048	1360	0.55166	0.5116
0.05	1360	0.5388	0.4983
0	1380	1	1
0.002	1380	0.97443	0.97105
0.004	1380	0.94957	0.94302
0.006	1380	0.92541	0.91588
0.008	1380	0.90193	0.8896
0.01	1380	0.87912	0.86417
0.012	1380	0.85694	0.83954
0.014	1380	0.83539	0.8157
0.016	1380	0.81444	0.79263
0.018	1380	0.79409	0.77029
0.02	1380	0.77431	0.74866
0.022	1380	0.75509	0.72773
0.024	1380	0.73641	0.70746
0.026	1380	0.71826	0.68785
0.028	1380	0.70062	0.66885
0.03	1380	0.68348	0.65047
0.032	1380	0.66682	0.63267
0.034	1380	0.65063	0.61544
0.036	1380	0.6349	0.59876
0.038	1380	0.61961	0.58261
0.04	1380	0.60475	0.56698
0.042	1380	0.59031	0.55183
0.044	1380	0.57627	0.53717
0.046	1380	0.56263	0.52298
0.048	1380	0.54937	0.50923
0.05	1380	0.53648	0.49592
0	1400	1	1
0.002	1400	0.97424	0.97084
0.004	1400	0.94922	0.94262
0.006	1400	0.9249	0.9153
0.008	1400	0.90127	0.88886
0.01	1400	0.8783	0.86326
0.012	1400	0.85599	0.83849
0.014	1400	0.83431	0.81452
0.016	1400	0.81325	0.79132
0.018	1400	0.79279	0.76886
0.02	1400	0.7729	0.74713
0.022	1400	0.75359	0.72609
0.024	1400	0.73482	0.70574
0.026	1400	0.71658	0.68604
0.028	1400	0.69887	0.66697
0.03	1400	0.68165	0.64852
0.032	1400	0.66493	0.63065
0.034	1400	0.64868	0.61337
0.036	1400	0.63289	0.59663
0.038	1400	0.61755	0.58044
0.04	1400	0.60264	0.56476
0.042	1400	0.58815	0.54958
0.044	1400	0.57408	0.53489
0.046	1400	0.5604	0.52066
0.048	1400	0.54711	0.50689
0.05	1400	0.53419	0.49356
0	1420	1	1
0.002	1420	0.97406	0.97064
0.004	1420	0.94887	0.94222
0.006	1420	0.92439	0.91473
0.008	1420	0.9006	0.88812
0.01	1420	0.8775	0.86237
0.012	1420	0.85505	0.83745
0.014	1420	0.83325	0.81335
0.016	1420	0.81207	0.79002
0.018	1420	0.7915	0.76745
0.02	1420	0.77151	0.74561
0.022	1420	0.7521	0.72448
0.024	1420	0.73324	0.70403
0.026	1420	0.71492	0.68425
0.028	1420	0.69713	0.6651
0.03	1420	0.67984	0.64658
0.032	1420	0.66305	0.62866
0.034	1420	0.64674	0.61131
0.036	1420	0.6309	0.59453
0.038	1420	0.6155	0.57829
0.04	1420	0.60055	0.56257
0.042	1420	0.58602	0.54735
0.044	1420	0.57191	0.53263
0.046	1420	0.5582	0.51838
0.048	1420	0.54488	0.50458
0.05	1420	0.53193	0.49123
0	1440	1	1
0.002	1440	0.97388	0.97044
0.004	1440	0.94852	0.94183
0.006	1440	0.92388	0.91416
0.008	1440	0.89994	0.88738
0.01	1440	0.8767	0.86148
0.012	1440	0.85412	0.83642
0.014	1440	0.8322	0.81218
0.016	1440	0.8109	0.78873
0.018	1440	0.79022	0.76605
0.02	1440	0.77013	0.7441
0.022	1440	0.75062	0.72287
0.024	1440	0.73168	0.70234
0.026	1440	0.71328	0.68247
0.028	1440	0.69541	0.66326
0.03	1440	0.67805	0.64467
0.032	1440	0.6612	0.62668
0.034	1440	0.64483	0.60928
0.036	1440	0.62893	0.59245
0.038	1440	0.61349	0.57616
0.04	1440	0.59849	0.5604
0.042	1440	0.58392	0.54515
0.044	1440	0.56977	0.5304
0.046	1440	0.55602	0.51612
0.048	1440	0.54267	0.5023
0.05	1440	0.5297	0.48893
0	1460	1	1
0.002	1460	0.97371	0.97023
0.004	1460	0.94817	0.94144
0.006	1460	0.92337	0.91359
0.008	1460	0.89929	0.88665
0.01	1460	0.87591	0.8606
0.012	1460	0.8532	0.8354
0.014	1460	0.83115	0.81103
0.016	1460	0.80974	0.78746
0.018	1460	0.78895	0.76466
0.02	1460	0.76876	0.74261
0.022	1460	0.74916	0.72129
0.024	1460	0.73013	0.70066
0.026	1460	0.71165	0.68072
0.028	1460	0.6937	0.66143
0.03	1460	0.67628	0.64277
0.032	1460	0.65936	0.62473
0.034	1460	0.64293	0.60727
0.036	1460	0.62698	0.59039
0.038	1460	0.61149	0.57406
0.04	1460	0.59645	0.55826
0.042	1460	0.58184	0.54298
0.044	1460	0.56765	0.5282
0.046	1460	0.55387	0.51389
0.048	1460	0.54049	0.50005
0.05	1460	0.52749	0.48666
0	1480	1	1
0.002	1480	0.97353	0.97003
0.004	1480	0.94783	0.94106
0.006	1480	0.92287	0.91303
0.008	1480	0.89864	0.88593
0.01	1480	0.87512	0.85973
0.012	1480	0.85228	0.83439
0.014	1480	0.83011	0.80988
0.016	1480	0.80859	0.78619
0.018	1480	0.78769	0.76328
0.02	1480	0.76741	0.74113
0.022	1480	0.74771	0.71971
0.024	1480	0.72859	0.699
0.026	1480	0.71003	0.67898
0.028	1480	0.69202	0.65962
0.03	1480	0.67452	0.6409
0.032	1480	0.65754	0.62279
0.034	1480	0.64106	0.60528
0.036	1480	0.62505	0.58835
0.038	1480	0.60951	0.57198
0.04	1480	0.59443	0.55615
0.042	1480	0.57978	0.54083
0.044	1480	0.56555	0.52602
0.046	1480	0.55174	0.51169
0.048	1480	0.53833	0.49783
0.05	1480	0.52531	0.48442
0	1500	1	1
0.002	1500	0.97335	0.96984
0.004	1500	0.94749	0.94067
0.006	1500	0.92238	0.91247
0.008	1500	0.898	0.88521
0.01	1500	0.87434	0.85886
0.012	1500	0.85138	0.83338
0.014	1500	0.82908	0.80875
0.016	1500	0.80745	0.78494
0.018	1500	0.78645	0.76192
0.02	1500	0.76606	0.73967
0.022	1500	0.74628	0.71816
0.024	1500	0.72707	0.69736
0.026	1500	0.70844	0.67726
0.028	1500	0.69034	0.65783
0.03	1500	0.67279	0.63904
0.032	1500	0.65574	0.62088
0.034	1500	0.6392	0.60332
0.036	1500	0.62314	0.58634
0.038	1500	0.60756	0.56992
0.04	1500	0.59243	0.55405
0.042	1500	0.57774	0.53871
0.044	1500	0.56348	0.52386
0.046	1500	0.54964	0.50951
0.048	1500	0.5362	0.49563
0.05	1500	0.52316	0.4822
0	1520	1	1
0.002	1520	0.97318	0.96964
0.004	1520	0.94715	0.94029
0.006	1520	0.92188	0.91192
0.008	1520	0.89736	0.8845
0.01	1520	0.87357	0.858
0.012	1520	0.85047	0.83238
0.014	1520	0.82806	0.80762
0.016	1520	0.80631	0.78369
0.018	1520	0.78521	0.76057
0.02	1520	0.76473	0.73821
0.022	1520	0.74485	0.71661
0.024	1520	0.72557	0.69573
0.026	1520	0.70685	0.67555
0.028	1520	0.68869	0.65605
0.03	1520	0.67106	0.6372
0.032	1520	0.65396	0.61898
0.034	1520	0.63736	0.60137
0.036	1520	0.62125	0.58435
0.038	1520	0.60562	0.56789
0.04	1520	0.59045	0.55198
0.042	1520	0.57573	0.5366
0.044	1520	0.56143	0.52174
0.046	1520	0.54756	0.50736
0.048	1520	0.5341	0.49346
0.05	1520	0.52103	0.48002
0	1540	1	1
0.002	1540	0.97301	0.96944
0.004	1540	0.94681	0.93991
0.006	1540	0.92139	0.91137
0.008	1540	0.89673	0.88379
0.01	1540	0.8728	0.85714
0.012	1540	0.84958	0.83139
0.014	1540	0.82705	0.80651
0.016	1540	0.80519	0.78246
0.018	1540	0.78398	0.75923
0.02	1540	0.76341	0.73678
0.022	1540	0.74344	0.71508
0.024	1540	0.72407	0.69412
0.026	1540	0.70528	0.67387
0.028	1540	0.68705	0.65429
0.03	1540	0.66936	0.63538
0.032	1540	0.6522	0.61711
0.034	1540	0.63554	0.59944
0.036	1540	0.61938	0.58238
0.038	1540	0.60371	0.56588
0.04	1540	0.58849	0.54994
0.042	1540	0.57373	0.53453
0.044	1540	0.55941	0.51963
0.046	1540	0.54551	0.50523
0.048	1540	0.53201	0.49131
0.05	1540	0.51892	0.47786
0	1560	1	1
0.002	1560	0.97283	0.96925
0.004	1560	0.94648	0.93954
0.006	1560	0.92091	0.91083
0.008	1560	0.8961	0.88309
0.01	1560	0.87204	0.8563
0.012	1560	0.84869	0.83041
0.014	1560	0.82605	0.8054
0.016	1560	0.80408	0.78124
0.018	1560	0.78277	0.7579
0.02	1560	0.7621	0.73535
0.022	1560	0.74204	0.71357
0.024	1560	0.72259	0.69252
0.026	1560	0.70373	0.67219
0.028	1560	0.68542	0.65255
0.03	1560	0.66767	0.63358
0.032	1560	0.65045	0.61525
0.034	1560	0.63374	0.59754
0.036	1560	0.61753	0.58042
0.038	1560	0.60181	0.56389
0.04	1560	0.58656	0.54791
0.042	1560	0.57176	0.53247
0.044	1560	0.5574	0.51755
0.046	1560	0.54347	0.50313
0.048	1560	0.52996	0.48919
0.05	1560	0.51684	0.47572
0	1580	1	1
0.002	1580	0.97266	0.96906
0.004	1580	0.94615	0.93916
0.006	1580	0.92043	0.91029
0.008	1580	0.89548	0.8824
0.01	1580	0.87128	0.85546
0.012	1580	0.84781	0.82943
0.014	1580	0.82505	0.8043
0.016	1580	0.80297	0.78002
0.018	1580	0.78156	0.75658
0.02	1580	0.7608	0.73393
0.022	1580	0.74066	0.71206
0.024	1580	0.72113	0.69094
0.026	1580	0.70218	0.67054
0.028	1580	0.68381	0.65083
0.03	1580	0.666	0.6318
0.032	1580	0.64872	0.61341
0.034	1580	0.63196	0.59565
0.036	1580	0.6157	0.57849
0.038	1580	0.59993	0.56192
0.04	1580	0.58464	0.54591
0.042	1580	0.56981	0.53044
0.044	1580	0.55542	0.5155
0.046	1580	0.54146	0.50105
0.048	1580	0.52792	0.4871
0.05	1580	0.51478	0.47361
0	1600	1	1
0.002	1600	0.97249	0.96886
0.004	1600	0.94582	0.93879
0.006	1600	0.91995	0.90975
0.008	1600	0.89486	0.88171
0.01	1600	0.87053	0.85462
0.012	1600	0.84694	0.82847
0.014	1600	0.82406	0.80321
0.016	1600	0.80188	0.77882
0.018	1600	0.78037	0.75527
0.02	1600	0.75951	0.73253
0.022	1600	0.73928	0.71057
0.024	1600	0.71967	0.68937
0.026	1600	0.70066	0.66889
0.028	1600	0.68222	0.64912
0.03	1600	0.66434	0.63003
0.032	1600	0.647	0.61159
0.034	1600	0.63019	0.59378
0.036	1600	0.61389	0.57658
0.038	1600	0.59808	0.55997
0.04	1600	0.58274	0.54393
0.042	1600	0.56788	0.52843
0.044	1600	0.55346	0.51346
0.046	1600	0.53947	0.499
0.048	1600	0.5259	0.48503
0.05	1600	0.51274	0.47153
0	1620	1	1
0.002	1620	0.97232	0.96867
0.004	1620	0.94549	0.93843
0.006	1620	0.91947	0.90922
0.008	1620	0.89424	0.88102
0.01	1620	0.86978	0.85379
0.012	1620	0.84607	0.82751
0.014	1620	0.82308	0.80213
0.016	1620	0.80079	0.77763
0.018	1620	0.77918	0.75398
0.02	1620	0.75823	0.73114
0.022	1620	0.73792	0.7091
0.024	1620	0.71823	0.68781
0.026	1620	0.69914	0.66727
0.028	1620	0.68064	0.64743
0.03	1620	0.6627	0.62828
0.032	1620	0.6453	0.60979
0.034	1620	0.62844	0.59193
0.036	1620	0.61209	0.57469
0.038	1620	0.59624	0.55804
0.04	1620	0.58087	0.54197
0.042	1620	0.56596	0.52644
0.044	1620	0.55151	0.51145
0.046	1620	0.5375	0.49697
0.048	1620	0.52391	0.48298
0.05	1620	0.51073	0.46946
0	1640	1	1
0.002	1640	0.97216	0.96848
0.004	1640	0.94516	0.93806
0.006	1640	0.919	0.90869
0.008	1640	0.89363	0.88034
0.01	1640	0.86904	0.85297
0.012	1640	0.84521	0.82655
0.014	1640	0.8221	0.80106
0.016	1640	0.79971	0.77644
0.018	1640	0.778	0.75269
0.02	1640	0.75696	0.72976
0.022	1640	0.73657	0.70763
0.024	1640	0.7168	0.68627
0.026	1640	0.69764	0.66565
0.028	1640	0.67907	0.64575
0.03	1640	0.66107	0.62654
0.032	1640	0.64362	0.608
0.034	1640	0.6267	0.5901
0.036	1640	0.61031	0.57282
0.038	1640	0.59442	0.55614
0.04	1640	0.57901	0.54003
0.042	1640	0.56407	0.52448
0.044	1640	0.54959	0.50946
0.046	1640	0.53555	0.49496
0.048	1640	0.52194	0.48095
0.05	1640	0.50874	0.46743
0	1660	1	1
0.002	1660	0.97199	0.9683
0.004	1660	0.94484	0.9377
0.006	1660	0.91853	0.90816
0.008	1660	0.89302	0.87966
0.01	1660	0.86831	0.85215
0.012	1660	0.84435	0.82561
0.014	1660	0.82114	0.79999
0.016	1660	0.79864	0.77527
0.018	1660	0.77683	0.75141
0.02	1660	0.7557	0.72839
0.022	1660	0.73523	0.70618
0.024	1660	0.71538	0.68474
0.026	1660	0.69615	0.66406
0.028	1660	0.67751	0.64409
0.03	1660	0.65945	0.62482
0.032	1660	0.64195	0.60623
0.034	1660	0.62499	0.58828
0.036	1660	0.60855	0.57096
0.038	1660	0.59261	0.55425
0.04	1660	0.57717	0.53811
0.042	1660	0.5622	0.52253
0.044	1660	0.54769	0.50749
0.046	1660	0.53362	0.49297
0.048	1660	0.51999	0.47895
0.05	1660	0.50677	0.46541
0	1680	1	1
0.002	1680	0.97182	0.96811
0.004	1680	0.94452	0.93734
0.006	1680	0.91806	0.90764
0.008	1680	0.89242	0.87899
0.01	1680	0.86758	0.85134
0.012	1680	0.8435	0.82467
0.014	1680	0.82018	0.79893
0.016	1680	0.79757	0.7741
0.018	1680	0.77567	0.75015
0.02	1680	0.75445	0.72704
0.022	1680	0.7339	0.70474
0.024	1680	0.71398	0.68323
0.026	1680	0.69467	0.66247
0.028	1680	0.67597	0.64244
0.03	1680	0.65785	0.62312
0.032	1680	0.6403	0.60448
0.034	1680	0.62328	0.58649
0.036	1680	0.6068	0.56913
0.038	1680	0.59082	0.55238
0.04	1680	0.57534	0.53621
0.042	1680	0.56034	0.5206
0.044	1680	0.5458	0.50554
0.046	1680	0.53171	0.491
0.048	1680	0.51806	0.47697
0.05	1680	0.50482	0.46342
0	1700	1	1
0.002	1700	0.97166	0.96792
0.004	1700	0.9442	0.93698
0.006	1700	0.9176	0.90712
0.008	1700	0.89182	0.87832
0.01	1700	0.86685	0.85054
0.012	1700	0.84266	0.82374
0.014	1700	0.81922	0.79788
0.016	1700	0.79652	0.77295
0.018	1700	0.77452	0.74889
0.02	1700	0.75322	0.72569
0.022	1700	0.73258	0.70331
0.024	1700	0.71258	0.68172
0.026	1700	0.69321	0.6609
0.028	1700	0.67445	0.64081
0.03	1700	0.65627	0.62144
0.032	1700	0.63866	0.60274
0.034	1700	0.6216	0.58471
0.036	1700	0.60507	0.56731
0.038	1700	0.58905	0.55052
0.04	1700	0.57354	0.53433
0.042	1700	0.55851	0.5187
0.044	1700	0.54394	0.50361
0.046	1700	0.52982	0.48906
0.048	1700	0.51615	0.47501
0.05	1700	0.50289	0.46145
0	1720	1	1
0.002	1720	0.9715	0.96774
0.004	1720	0.94388	0.93662
0.006	1720	0.91714	0.90661
0.008	1720	0.89123	0.87766
0.01	1720	0.86613	0.84974
0.012	1720	0.84182	0.82281
0.014	1720	0.81828	0.79684
0.016	1720	0.79547	0.7718
0.018	1720	0.77338	0.74765
0.02	1720	0.75199	0.72436
0.022	1720	0.73127	0.70189
0.024	1720	0.7112	0.68023
0.026	1720	0.69176	0.65934
0.028	1720	0.67293	0.6392
0.03	1720	0.6547	0.61976
0.032	1720	0.63703	0.60102
0.034	1720	0.61993	0.58295
0.036	1720	0.60335	0.56551
0.038	1720	0.5873	0.54869
0.04	1720	0.57175	0.53246
0.042	1720	0.55669	0.51681
0.044	1720	0.54209	0.50171
0.046	1720	0.52795	0.48713
0.048	1720	0.51425	0.47307
0.05	1720	0.50098	0.4595
0	1740	1	1
0.002	1740	0.97133	0.96755
0.004	1740	0.94357	0.93627
0.006	1740	0.91668	0.90609
0.008	1740	0.89064	0.877
0.01	1740	0.86541	0.84894
0.012	1740	0.84099	0.82189
0.014	1740	0.81734	0.79581
0.016	1740	0.79443	0.77066
0.018	1740	0.77225	0.74641
0.02	1740	0.75077	0.72303
0.022	1740	0.72997	0.70049
0.024	1740	0.70982	0.67876
0.026	1740	0.69032	0.6578
0.028	1740	0.67143	0.63759
0.03	1740	0.65314	0.61811
0.032	1740	0.63542	0.59932
0.034	1740	0.61827	0.5812
0.036	1740	0.60165	0.56373
0.038	1740	0.58556	0.54687
0.04	1740	0.56998	0.53062
0.042	1740	0.55488	0.51494
0.044	1740	0.54026	0.49982
0.046	1740	0.5261	0.48523
0.048	1740	0.51238	0.47115
0.05	1740	0.49909	0.45757
0	1760	1	1
0.002	1760	0.97117	0.96737
0.004	1760	0.94326	0.93591
0.006	1760	0.91622	0.90558
0.008	1760	0.89005	0.87634
0.01	1760	0.8647	0.84815
0.012	1760	0.84016	0.82098
0.014	1760	0.8164	0.79478
0.016	1760	0.7934	0.76953
0.018	1760	0.77112	0.74518
0.02	1760	0.74956	0.72172
0.022	1760	0.72868	0.6991
0.024	1760	0.70846	0.67729
0.026	1760	0.68889	0.65627
0.028	1760	0.66994	0.636
0.03	1760	0.65159	0.61646
0.032	1760	0.63383	0.59763
0.034	1760	0.61663	0.57947
0.036	1760	0.59997	0.56196
0.038	1760	0.58384	0.54508
0.04	1760	0.56822	0.52879
0.042	1760	0.5531	0.51309
0.044	1760	0.53845	0.49795
0.046	1760	0.52427	0.48335
0.048	1760	0.51053	0.46926
0.05	1760	0.49722	0.45567
0	1780	1	1
0.002	1780	0.97101	0.96719
0.004	1780	0.94295	0.93556
0.006	1780	0.91577	0.90508
0.008	1780	0.88947	0.87569
0.01	1780	0.864	0.84737
0.012	1780	0.83934	0.82007
0.014	1780	0.81548	0.79376
0.016	1780	0.79237	0.76841
0.018	1780	0.77001	0.74397
0.02	1780	0.74836	0.72041
0.022	1780	0.7274	0.69771
0.024	1780	0.70711	0.67584
0.026	1780	0.68747	0.65475
0.028	1780	0.66846	0.63443
0.03	1780	0.65006	0.61484
0.032	1780	0.63225	0.59596
0.034	1780	0.615	0.57775
0.036	1780	0.5983	0.56021
0.038	1780	0.58214	0.54329
0.04	1780	0.56649	0.52699
0.042	1780	0.55133	0.51126
0.044	1780	0.53666	0.4961
0.046	1780	0.52245	0.48148
0.048	1780	0.50869	0.46738
0.05	1780	0.49537	0.45378
0	1800	1	1
0.002	1800	0.97085	0.96701
0.004	1800	0.94264	0.93522
0.006	1800	0.91532	0.90457
0.008	1800	0.88889	0.87505
0.01	1800	0.8633	0.84659
0.012	1800	0.83853	0.81917
0.014	1800	0.81456	0.79275
0.016	1800	0.79135	0.76729
0.018	1800	0.7689	0.74276
0.02	1800	0.74716	0.71912
0.022	1800	0.72613	0.69634
0.024	1800	0.70577	0.67439
0.026	1800	0.68607	0.65324
0.028	1800	0.667	0.63286
0.03	1800	0.64854	0.61322
0.032	1800	0.63068	0.5943
0.034	1800	0.61339	0.57606
0.036	1800	0.59665	0.55847
0.038	1800	0.58045	0.54153
0.04	1800	0.56476	0.5252
0.042	1800	0.54958	0.50945
0.044	1800	0.53488	0.49427
0.046	1800	0.52066	0.47964
0.048	1800	0.50688	0.46552
0.05	1800	0.49354	0.45192
0	1820	1	1
0.002	1820	0.97069	0.96683
0.004	1820	0.94233	0.93487
0.006	1820	0.91488	0.90407
0.008	1820	0.88831	0.8744
0.01	1820	0.8626	0.84582
0.012	1820	0.83772	0.81828
0.014	1820	0.81364	0.79175
0.016	1820	0.79034	0.76618
0.018	1820	0.7678	0.74156
0.02	1820	0.74598	0.71784
0.022	1820	0.72487	0.69498
0.024	1820	0.70444	0.67296
0.026	1820	0.68467	0.65175
0.028	1820	0.66555	0.63131
0.03	1820	0.64703	0.61162
0.032	1820	0.62912	0.59265
0.034	1820	0.61179	0.57437
0.036	1820	0.59501	0.55676
0.038	1820	0.57877	0.53978
0.04	1820	0.56306	0.52342
0.042	1820	0.54785	0.50766
0.044	1820	0.53313	0.49246
0.046	1820	0.51887	0.47781
0.048	1820	0.50508	0.46369
0.05	1820	0.49172	0.45007
0	1840	1	1
0.002	1840	0.97054	0.96665
0.004	1840	0.94202	0.93453
0.006	1840	0.91443	0.90358
0.008	1840	0.88774	0.87377
0.01	1840	0.86191	0.84505
0.012	1840	0.83691	0.81739
0.014	1840	0.81273	0.79075
0.016	1840	0.78934	0.76509
0.018	1840	0.76671	0.74037
0.02	1840	0.74481	0.71656
0.022	1840	0.72362	0.69363
0.024	1840	0.70312	0.67154
0.026	1840	0.68329	0.65027
0.028	1840	0.6641	0.62978
0.03	1840	0.64554	0.61004
0.032	1840	0.62758	0.59102
0.034	1840	0.6102	0.5727
0.036	1840	0.59338	0.55505
0.038	1840	0.57711	0.53805
0.04	1840	0.56137	0.52167
0.042	1840	0.54613	0.50588
0.044	1840	0.53138	0.49066
0.046	1840	0.51711	0.476
0.048	1840	0.5033	0.46187
0.05	1840	0.48993	0.44824
0	1860	1	1
0.002	1860	0.97038	0.96648
0.004	1860	0.94172	0.93418
0.006	1860	0.91399	0.90308
0.008	1860	0.88717	0.87313
0.01	1860	0.86122	0.84429
0.012	1860	0.83612	0.81651
0.014	1860	0.81183	0.78976
0.016	1860	0.78834	0.76399
0.018	1860	0.76562	0.73919
0.02	1860	0.74364	0.7153
0.022	1860	0.72238	0.69229
0.024	1860	0.70181	0.67014
0.026	1860	0.68192	0.6488
0.028	1860	0.66267	0.62825
0.03	1860	0.64406	0.60847
0.032	1860	0.62605	0.58941
0.034	1860	0.60863	0.57105
0.036	1860	0.59177	0.55337
0.038	1860	0.57547	0.53633
0.04	1860	0.55969	0.51993
0.042	1860	0.54443	0.50412
0.044	1860	0.52966	0.48889
0.046	1860	0.51536	0.47421
0.048	1860	0.50153	0.46007
0.05	1860	0.48815	0.44643
0	1880	1	1
0.002	1880	0.97022	0.9663
0.004	1880	0.94142	0.93384
0.006	1880	0.91355	0.90259
0.008	1880	0.8866	0.8725
0.01	1880	0.86053	0.84353
0.012	1880	0.83532	0.81563
0.014	1880	0.81094	0.78877
0.016	1880	0.78735	0.76291
0.018	1880	0.76454	0.73801
0.02	1880	0.74248	0.71404
0.022	1880	0.72115	0.69096
0.024	1880	0.70051	0.66874
0.026	1880	0.68056	0.64734
0.028	1880	0.66125	0.62674
0.03	1880	0.64259	0.60691
0.032	1880	0.62453	0.5878
0.034	1880	0.60707	0.56941
0.036	1880	0.59018	0.5517
0.038	1880	0.57384	0.53464
0.04	1880	0.55803	0.5182
0.042	1880	0.54274	0.50237
0.044	1880	0.52795	0.48713
0.046	1880	0.51363	0.47244
0.048	1880	0.49979	0.45828
0.05	1880	0.48639	0.44464
0	1900	1	1
0.002	1900	0.97007	0.96612
0.004	1900	0.94112	0.93351
0.006	1900	0.91312	0.90211
0.008	1900	0.88604	0.87188
0.01	1900	0.85985	0.84277
0.012	1900	0.83453	0.81476
0.014	1900	0.81005	0.78779
0.016	1900	0.78637	0.76183
0.018	1900	0.76347	0.73685
0.02	1900	0.74133	0.71279
0.022	1900	0.71992	0.68964
0.024	1900	0.69922	0.66735
0.026	1900	0.6792	0.6459
0.028	1900	0.65985	0.62524
0.03	1900	0.64113	0.60536
0.032	1900	0.62303	0.58622
0.034	1900	0.60552	0.56779
0.036	1900	0.58859	0.55004
0.038	1900	0.57222	0.53295
0.04	1900	0.55638	0.5165
0.042	1900	0.54107	0.50065
0.044	1900	0.52625	0.48538
0.046	1900	0.51192	0.47068
0.048	1900	0.49806	0.45652
0.05	1900	0.48464	0.44287
0	1920	1	1
0.002	1920	0.96991	0.96595
0.004	1920	0.94082	0.93317
0.006	1920	0.91268	0.90162
0.008	1920	0.88548	0.87125
0.01	1920	0.85918	0.84203
0.012	1920	0.83375	0.81389
0.014	1920	0.80916	0.78682
0.016	1920	0.78539	0.76077
0.018	1920	0.76241	0.73569
0.02	1920	0.74019	0.71156
0.022	1920	0.71871	0.68833
0.024	1920	0.69794	0.66598
0.026	1920	0.67786	0.64446
0.028	1920	0.65845	0.62376
0.03	1920	0.63968	0.60383
0.032	1920	0.62153	0.58464
0.034	1920	0.60399	0.56617
0.036	1920	0.58702	0.5484
0.038	1920	0.57062	0.53128
0.04	1920	0.55475	0.5148
0.042	1920	0.53941	0.49894
0.044	1920	0.52457	0.48366
0.046	1920	0.51022	0.46894
0.048	1920	0.49634	0.45477
0.05	1920	0.48292	0.44112
0	1940	1	1
0.002	1940	0.96976	0.96578
0.004	1940	0.94052	0.93284
0.006	1940	0.91225	0.90114
0.008	1940	0.88493	0.87063
0.01	1940	0.85851	0.84128
0.012	1940	0.83297	0.81304
0.014	1940	0.80828	0.78586
0.016	1940	0.78442	0.7597
0.018	1940	0.76135	0.73454
0.02	1940	0.73906	0.71033
0.022	1940	0.7175	0.68703
0.024	1940	0.69667	0.66461
0.026	1940	0.67653	0.64304
0.028	1940	0.65706	0.62228
0.03	1940	0.63824	0.6023
0.032	1940	0.62005	0.58308
0.034	1940	0.60247	0.56458
0.036	1940	0.58546	0.54677
0.038	1940	0.56903	0.52963
0.04	1940	0.55313	0.51313
0.042	1940	0.53777	0.49724
0.044	1940	0.52291	0.48195
0.046	1940	0.50854	0.46722
0.048	1940	0.49464	0.45304
0.05	1940	0.48121	0.43938
0	1960	1	1
0.002	1960	0.96961	0.9656
0.004	1960	0.94022	0.9325
0.006	1960	0.91182	0.90066
0.008	1960	0.88437	0.87002
0.01	1960	0.85784	0.84054
0.012	1960	0.8322	0.81218
0.014	1960	0.80741	0.7849
0.016	1960	0.78346	0.75865
0.018	1960	0.76031	0.7334
0.02	1960	0.73793	0.70911
0.022	1960	0.71631	0.68574
0.024	1960	0.69541	0.66326
0.026	1960	0.67521	0.64163
0.028	1960	0.65569	0.62082
0.03	1960	0.63682	0.6008
0.032	1960	0.61858	0.58153
0.034	1960	0.60096	0.56299
0.036	1960	0.58392	0.54515
0.038	1960	0.56745	0.52799
0.04	1960	0.55153	0.51147
0.042	1960	0.53614	0.49556
0.044	1960	0.52126	0.48025
0.046	1960	0.50687	0.46552
0.048	1960	0.49296	0.45133
0.05	1960	0.47951	0.43767
0	1980	1	1
0.002	1980	0.96945	0.96543
0.004	1980	0.93993	0.93217
0.006	1980	0.9114	0.90018
0.008	1980	0.88382	0.86941
0.01	1980	0.85718	0.83981
0.012	1980	0.83143	0.81133
0.014	1980	0.80654	0.78395
0.016	1980	0.7825	0.7576
0.018	1980	0.75926	0.73227
0.02	1980	0.73681	0.7079
0.022	1980	0.71512	0.68446
0.024	1980	0.69415	0.66191
0.026	1980	0.6739	0.64023
0.028	1980	0.65432	0.61936
0.03	1980	0.63541	0.5993
0.032	1980	0.61713	0.57999
0.034	1980	0.59946	0.56142
0.036	1980	0.58239	0.54355
0.038	1980	0.56589	0.52636
0.04	1980	0.54994	0.50982
0.042	1980	0.53452	0.4939
0.044	1980	0.51962	0.47858
0.046	1980	0.50522	0.46383
0.048	1980	0.49129	0.44963
0.05	1980	0.47783	0.43596
0	2000	1	1
0.002	2000	0.9693	0.96526
0.004	2000	0.93964	0.93185
0.006	2000	0.91097	0.89971
0.008	2000	0.88328	0.8688
0.01	2000	0.85652	0.83907
0.012	2000	0.83066	0.81049
0.014	2000	0.80568	0.783
0.016	2000	0.78155	0.75656
0.018	2000	0.75823	0.73114
0.02	2000	0.7357	0.70669
0.022	2000	0.71394	0.68318
0.024	2000	0.69291	0.66058
0.026	2000	0.67259	0.63883
0.028	2000	0.65297	0.61792
0.03	2000	0.634	0.59781
0.032	2000	0.61568	0.57847
0.034	2000	0.59797	0.55987
0.036	2000	0.58087	0.54197
0.038	2000	0.56434	0.52475
0.04	2000	0.54836	0.50819
0.042	2000	0.53292	0.49225
0.044	2000	0.518	0.47691
0.046	2000	0.50358	0.46216
0.048	2000	0.48964	0.44795
0.05	2000	0.47617	0.43428
0	2020	1	1
0.002	2020	0.96915	0.96509
0.004	2020	0.93935	0.93152
0.006	2020	0.91055	0.89924
0.008	2020	0.88273	0.8682
0.01	2020	0.85586	0.83835
0.012	2020	0.8299	0.80965
0.014	2020	0.80482	0.78206
0.016	2020	0.7806	0.75553
0.018	2020	0.7572	0.73002
0.02	2020	0.7346	0.7055
0.022	2020	0.71276	0.68192
0.024	2020	0.69167	0.65925
0.026	2020	0.6713	0.63745
0.028	2020	0.65162	0.61649
0.03	2020	0.63261	0.59634
0.032	2020	0.61424	0.57696
0.034	2020	0.5965	0.55832
0.036	2020	0.57936	0.54039
0.038	2020	0.5628	0.52315
0.04	2020	0.5468	0.50657
0.042	2020	0.53134	0.49062
0.044	2020	0.5164	0.47527
[truncated: 627 more rows]

## Sheet: Fig 5b
σ	R	Male	Female
0	500	1	1
0.005	500	0.98985	0.99067
0.01	500	0.95181	0.94953
0.015	500	0.90432	0.89683
0.02	500	0.86028	0.84724
0.025	500	0.82095	0.80307
0.03	500	0.78538	0.7633
0.035	500	0.75287	0.72716
0.04	500	0.72328	0.69445
0.045	500	0.69615	0.66465
0.05	500	0.67113	0.63736
0	700.003	1	1
0.005	700.003	0.98784	0.98772
0.01	700.003	0.94028	0.93707
0.015	700.003	0.88566	0.87622
0.02	700.003	0.83607	0.82051
0.025	700.003	0.79224	0.77145
0.03	700.003	0.75283	0.72761
0.035	700.003	0.71704	0.68804
0.04	700.003	0.68461	0.65253
0.045	700.003	0.65501	0.62033
0.05	700.003	0.62788	0.59092
0	900.002	1	1
0.005	900.002	0.98503	0.98485
0.01	900.002	0.92988	0.92577
0.015	900.002	0.86934	0.85821
0.02	900.002	0.81521	0.79753
0.025	900.002	0.76771	0.74456
0.03	900.002	0.72528	0.69758
0.035	900.002	0.68692	0.65545
0.04	900.002	0.65236	0.61779
0.045	900.002	0.62094	0.58387
0.05	900.002	0.5921	0.55318
0	1099.99	1	1
0.005	1099.99	0.98229	0.98204
0.01	1099.99	0.92035	0.91539
0.015	1099.99	0.85475	0.84212
0.02	1099.99	0.79674	0.77725
0.025	1099.99	0.74619	0.72107
0.03	1099.99	0.70132	0.67158
0.035	1099.99	0.6609	0.62743
0.04	1099.99	0.62464	0.58821
0.045	1099.99	0.59178	0.55304
0.05	1099.99	0.56187	0.5213
0	1299.99	1	1
0.005	1299.99	0.97963	0.9793
0.01	1299.99	0.91153	0.90576
0.015	1299.99	0.84149	0.8275
0.02	1299.99	0.78011	0.75903
0.025	1299.99	0.72698	0.70017
0.03	1299.99	0.68003	0.64861
0.035	1299.99	0.63796	0.60287
0.04	1299.99	0.60035	0.5624
0.045	1299.99	0.56636	0.52632
0.05	1299.99	0.53547	0.49387
0	1499.98	1	1
0.005	1499.98	0.97703	0.97661
0.01	1499.98	0.90329	0.89676
0.015	1499.98	0.82929	0.81408
0.02	1499.98	0.76494	0.74244
0.025	1499.98	0.70957	0.68129
0.03	1499.98	0.66092	0.62803
0.035	1499.98	0.61745	0.581
0.04	1499.98	0.57872	0.53963
0.045	1499.98	0.54383	0.50283
0.05	1499.98	0.51223	0.46993
0	1699.99	1	1
0.005	1699.99	0.9745	0.97398
0.01	1699.99	0.89556	0.88828
0.015	1699.99	0.81798	0.80166
0.02	1699.99	0.75097	0.72724
0.025	1699.99	0.69367	0.66411
0.03	1699.99	0.64353	0.60941
0.035	1699.99	0.59884	0.56137
0.04	1699.99	0.5592	0.51922
0.045	1699.99	0.52359	0.48192
0.05	1699.99	0.49144	0.44867
0	1899.99	1	1
0.005	1899.99	0.97202	0.97141
0.01	1899.99	0.88825	0.88027
0.015	1899.99	0.80741	0.79006
0.02	1899.99	0.73804	0.71314
0.025	1899.99	0.679	0.64828
0.03	1899.99	0.62757	0.59239
0.035	1899.99	0.58192	0.54347
0.04	1899.99	0.54147	0.50078
0.045	1899.99	0.50532	0.46309
0.05	1899.99	0.47275	0.42969
0	2099.98	1	1
0.005	2099.98	0.96961	0.96889
0.01	2099.98	0.88132	0.87266
0.015	2099.98	0.79748	0.77918
0.02	2099.98	0.72596	0.70002
0.025	2099.98	0.66543	0.63367
0.03	2099.98	0.61283	0.57674
0.035	2099.98	0.56632	0.52712
0.04	2099.98	0.52523	0.48398
0.045	2099.98	0.48863	0.44602
0.05	2099.98	0.45574	0.41251
0	2300.04	1	1
0.005	2300.04	0.96724	0.96641
0.01	2300.04	0.87472	0.86541
0.015	2300.04	0.78811	0.7689
0.02	2300.04	0.71461	0.68774
0.025	2300.04	0.6527	0.62006
0.03	2300.04	0.59916	0.56226
0.035	2300.04	0.55191	0.51205
0.04	2300.04	0.51029	0.46857
0.045	2300.04	0.4733	0.43046
0.05	2300.04	0.44016	0.39688
0	2499.94	1	1
0.005	2499.94	0.96492	0.96398
0.01	2499.94	0.8684	0.85848
0.015	2499.94	0.77923	0.75919
0.02	2499.94	0.70393	0.67619
0.025	2499.94	0.64082	0.60733
0.03	2499.94	0.58639	0.54877
0.035	2499.94	0.5385	0.4981
0.04	2499.94	0.49646	0.45435
0.045	2499.94	0.45916	0.41614
0.05	2499.94	0.42585	0.38257

## Sheet: Fig 5c
σ	R	Male	Female
0	500	1	1
0.002	500	1	1
0.004	500	0.99534	0.99532
0.006	500	0.98479	0.9847
0.008	500	0.96722	0.96683
0.01	500	0.9436	0.94238
0.012	500	0.91598	0.91325
0.014	500	0.88647	0.88155
0.016	500	0.85671	0.84907
0.018	500	0.82769	0.81705
0.02	500	0.79993	0.78619
0.022	500	0.7737	0.75688
0.024	500	0.74922	0.72947
0.026	500	0.726	0.70348
0.028	500	0.70422	0.67917
0.03	500	0.68384	0.65641
0.032	500	0.66473	0.63513
0.034	500	0.6468	0.61521
0.036	500	0.62997	0.5965
0.038	500	0.61416	0.57903
0.04	500	0.59931	0.56268
0.042	500	0.58535	0.54728
0.044	500	0.57208	0.5329
0.046	500	0.55972	0.51934
0.048	500	0.54809	0.50668
0.05	500	0.53496	0.49258
0	600	1	1
0.002	600	1	1
0.004	600	0.99455	0.99453
0.006	600	0.98232	0.98221
0.008	600	0.96215	0.96166
0.01	600	0.93542	0.93394
0.012	600	0.90464	0.90139
0.014	600	0.87223	0.86649
0.016	600	0.83986	0.83117
0.018	600	0.80858	0.79667
0.02	600	0.77887	0.76371
0.022	600	0.75096	0.73261
0.024	600	0.7249	0.70367
0.026	600	0.70035	0.67637
0.028	600	0.67734	0.65087
0.03	600	0.65586	0.62703
0.032	600	0.63569	0.60477
0.034	600	0.61686	0.58398
0.036	600	0.59922	0.56456
0.038	600	0.58265	0.54656
0.04	600	0.56699	0.52953
0.042	600	0.5524	0.5137
0.044	600	0.53871	0.49889
0.046	600	0.52584	0.48502
0.048	600	0.51375	0.47203
0.05	600	0.50047	0.45794
0	700	1	1
0.002	700	1	1
0.004	700	0.99376	0.99375
0.006	700	0.97987	0.97975
0.008	700	0.95719	0.95661
0.01	700	0.92753	0.92579
0.012	700	0.89388	0.8901
0.014	700	0.85885	0.85233
0.016	700	0.82423	0.81451
0.018	700	0.791	0.77789
0.02	700	0.7596	0.74315
0.022	700	0.73021	0.71054
0.024	700	0.70288	0.68033
0.026	700	0.67718	0.65191
0.028	700	0.6532	0.62545
0.03	700	0.63078	0.60077
0.032	700	0.60988	0.57788
0.034	700	0.59024	0.55653
0.036	700	0.57186	0.53668
0.038	700	0.55472	0.51802
0.04	700	0.53866	0.50059
0.042	700	0.5236	0.48443
0.044	700	0.50944	0.46933
0.046	700	0.4962	0.45522
0.048	700	0.48377	0.44203
0.05	700	0.47043	0.42802
0	800	1	1
0.002	800	1	1
0.004	800	0.99298	0.99297
0.006	800	0.97745	0.97731
0.008	800	0.95234	0.95166
0.01	800	0.91993	0.9179
0.012	800	0.88362	0.87933
0.014	800	0.84623	0.83896
0.016	800	0.80959	0.79893
0.018	800	0.77465	0.76046
0.02	800	0.74182	0.72421
0.022	800	0.71115	0.69032
0.024	800	0.68282	0.65903
0.026	800	0.65615	0.62971
0.028	800	0.63124	0.60244
0.03	800	0.60822	0.57716
0.032	800	0.58664	0.55374
0.034	800	0.56642	0.53192
0.036	800	0.54743	0.5117
0.038	800	0.52983	0.49264
0.04	800	0.51337	0.47506
0.042	800	0.49797	0.45869
0.044	800	0.48355	0.44342
0.046	800	0.47004	0.42911
0.048	800	0.45739	0.41581
0.05	800	0.44404	0.40193
0	900	1	1
0.002	900	1	1
0.004	900	0.9922	0.99219
0.006	900	0.97506	0.97489
0.008	900	0.9476	0.9468
0.01	900	0.91259	0.91027
0.012	900	0.87382	0.86901
0.014	900	0.83429	0.82629
0.016	900	0.79583	0.78428
0.018	900	0.75937	0.74421
0.02	900	0.72526	0.70664
0.022	900	0.6935	0.67165
0.024	900	0.66422	0.63951
0.026	900	0.63673	0.60937
0.028	900	0.6112	0.58153
0.03	900	0.58749	0.55576
0.032	900	0.56532	0.53191
0.034	900	0.54471	0.50993
0.036	900	0.52537	0.4893
0.038	900	0.50743	0.47004
0.04	900	0.49067	0.4523
0.042	900	0.47501	0.4358
0.044	900	0.46037	0.42045
0.046	900	0.44668	0.40608
0.048	900	0.43387	0.39291
0.05	900	0.42056	0.37921
0	1000	1	1
0.002	1000	1	1
0.004	1000	0.99143	0.99141
0.006	1000	0.97269	0.9725
0.008	1000	0.94296	0.94204
0.01	1000	0.90548	0.90286
0.012	1000	0.86444	0.85911
0.014	1000	0.82295	0.81425
0.016	1000	0.78287	0.77048
0.018	1000	0.74506	0.72899
0.02	1000	0.70984	0.69026
0.022	1000	0.67713	0.65436
0.024	1000	0.64705	0.62143
0.026	1000	0.61887	0.59072
0.028	1000	0.59274	0.56243
0.03	1000	0.56857	0.53621
0.032	1000	0.54597	0.5121
0.034	1000	0.52488	0.4896
0.036	1000	0.50534	0.46886
0.038	1000	0.48714	0.44962
0.04	1000	0.47016	0.43177
0.042	1000	0.45433	0.41522
0.044	1000	0.43964	0.39984
0.046	1000	0.42587	0.38554
0.048	1000	0.41277	0.37227
0.05	1000	0.39951	0.35849
0	1100	1	1
0.002	1100	1	1
0.004	1100	0.99066	0.99063
0.006	1100	0.97035	0.97012
0.008	1100	0.93841	0.93736
0.01	1100	0.8986	0.89567
0.012	1100	0.85543	0.8496
0.014	1100	0.81216	0.80278
0.016	1100	0.7706	0.75745
0.018	1100	0.73159	0.71466
0.02	1100	0.69538	0.67496
0.022	1100	0.66184	0.63829
0.024	1100	0.63106	0.60475
0.026	1100	0.60229	0.57351
0.028	1100	0.57568	0.54479
0.03	1100	0.55102	0.5183
0.032	1100	0.5281	0.4939
0.034	1100	0.50679	0.47132
0.036	1100	0.48701	0.45045
0.038	1100	0.46862	0.43105
0.04	1100	0.45159	0.41318
0.042	1100	0.43551	0.39655
0.044	1100	0.42066	0.38114
0.046	1100	0.40663	0.36689
0.048	1100	0.39368	0.35357
0.05	1100	0.38051	0.34022
0	1200	1	1
0.002	1200	1	1
0.004	1200	0.98989	0.98986
0.006	1200	0.96803	0.96777
0.008	1200	0.93395	0.93277
0.01	1200	0.89192	0.88869
0.012	1200	0.84677	0.84045
0.014	1200	0.80185	0.79183
0.016	1200	0.75903	0.7451
0.018	1200	0.71896	0.70118
0.02	1200	0.68176	0.66055
0.022	1200	0.64749	0.62323
0.024	1200	0.61622	0.58913
0.026	1200	0.58691	0.55752
0.028	1200	0.55987	0.52845
0.03	1200	0.53498	0.50175
0.032	1200	0.51159	0.47709
0.034	1200	0.49015	0.4544
0.036	1200	0.47017	0.43348
0.038	1200	0.45159	0.41411
0.04	1200	0.43445	0.39625
0.042	1200	0.41834	0.37973
0.044	1200	0.40326	0.36453
0.046	1200	0.38955	0.35021
0.048	1200	0.3764	0.33691
0.05	1200	0.36334	0.32377
0	1300	1	1
0.002	1300	1	1
0.004	1300	0.98912	0.98909
0.006	1300	0.96573	0.96544
0.008	1300	0.92958	0.92826
0.01	1300	0.88543	0.88189
0.012	1300	0.83843	0.83162
0.014	1300	0.79199	0.78134
0.016	1300	0.74796	0.73333
0.018	1300	0.70689	0.6884
0.02	1300	0.6689	0.64699
0.022	1300	0.63407	0.60905
0.024	1300	0.60221	0.57458
0.026	1300	0.57244	0.54254
0.028	1300	0.54504	0.51318
0.03	1300	0.51974	0.48629
0.032	1300	0.49642	0.46152
0.034	1300	0.47473	0.43899
0.036	1300	0.45472	0.41803
0.038	1300	0.43608	0.39867
0.04	1300	0.41869	0.38084
0.042	1300	0.40273	0.3644
0.044	1300	0.38745	0.34915
0.046	1300	0.37355	0.33491
0.048	1300	0.36071	0.32204
0.05	1300	0.34768	0.30913
0	1400	1	1
0.002	1400	1	1
0.004	1400	0.98835	0.98833
0.006	1400	0.96346	0.96313
0.008	1400	0.92529	0.92383
0.01	1400	0.87912	0.87528
0.012	1400	0.83038	0.82311
0.014	1400	0.78253	0.77129
0.016	1400	0.73737	0.72208
0.018	1400	0.69542	0.67624
0.02	1400	0.65673	0.63416
0.022	1400	0.62134	0.59569
0.024	1400	0.58901	0.56074
0.026	1400	0.55885	0.52848
0.028	1400	0.53117	0.49899
0.03	1400	0.50564	0.47197
0.032	1400	0.48215	0.44719
0.034	1400	0.46032	0.42459
0.036	1400	0.44017	0.40366
0.038	1400	0.42138	0.38434
0.04	1400	0.40417	0.3666
0.042	1400	0.38789	0.3503
0.044	1400	0.37298	0.33516
0.046	1400	0.35913	0.32112
0.048	1400	0.34625	0.30823
0.05	1400	0.33345	0.29538
0	1500	1	1
0.002	1500	1	1
0.004	1500	0.98759	0.98756
0.006	1500	0.9612	0.96084
0.008	1500	0.92108	0.91948
0.01	1500	0.87299	0.86883
0.012	1500	0.82261	0.81487
0.014	1500	0.77344	0.76162
0.016	1500	0.72725	0.71129
0.018	1500	0.68449	0.66468
0.02	1500	0.64513	0.62195
0.022	1500	0.60928	0.58304
0.024	1500	0.57655	0.54784
0.026	1500	0.54607	0.51541
0.028	1500	0.51814	0.48568
0.03	1500	0.49242	0.45862
0.032	1500	0.46881	0.43375
0.034	1500	0.44695	0.41123
0.036	1500	0.42669	0.39025
0.038	1500	0.40799	0.37108
0.04	1500	0.39061	0.35339
0.042	1500	0.37451	0.33721
0.044	1500	0.35963	0.32227
0.046	1500	0.34569	0.30835
0.048	1500	0.3328	0.29561
0.05	1500	0.32013	0.28312
0	1600	1	1
0.002	1600	1	1
0.004	1600	0.98683	0.9868
0.006	1600	0.95897	0.95857
0.008	1600	0.91695	0.9152
0.01	1600	0.86702	0.86255
0.012	1600	0.81509	0.8069
0.014	1600	0.76469	0.75232
0.016	1600	0.71757	0.70101
0.018	1600	0.67408	0.65365
0.02	1600	0.63412	0.61035
0.022	1600	0.59773	0.57102
0.024	1600	0.56477	0.53563
0.026	1600	0.53407	0.50302
0.028	1600	0.50584	0.47327
0.03	1600	0.47998	0.44605
0.032	1600	0.45633	0.42139
0.034	1600	0.43437	0.3987
0.036	1600	0.41404	0.37784
0.038	1600	0.39533	0.35871
0.04	1600	0.37794	0.34126
0.042	1600	0.36196	0.32515
0.044	1600	0.34722	0.31036
0.046	1600	0.33339	0.29659
0.048	1600	0.32053	0.284
0.05	1600	0.30803	0.27178
0	1700	1	1
0.002	1700	1	1
0.004	1700	0.98608	0.98604
0.006	1700	0.95676	0.95632
0.008	1700	0.91288	0.91098
0.01	1700	0.8612	0.85643
0.012	1700	0.80779	0.79917
0.014	1700	0.75628	0.74338
0.016	1700	0.70818	0.69114
0.018	1700	0.66406	0.64305
0.02	1700	0.62369	0.59935
0.022	1700	0.58675	0.55974
0.024	1700	0.55337	0.52418
0.026	1700	0.52277	0.49139
0.028	1700	0.49429	0.46152
0.03	1700	0.46826	0.43435
0.032	1700	0.44439	0.40956
0.034	1700	0.42252	0.38687
0.036	1700	0.40216	0.36612
0.038	1700	0.38362	0.34719
0.04	1700	0.36637	0.32991
0.042	1700	0.35031	0.31392
0.044	1700	0.33559	0.29908
0.046	1700	0.3219	0.28571
0.048	1700	0.30923	0.27335
0.05	1700	0.2968	0.26134
0	1800	1	1
0.002	1800	1	1
0.004	1800	0.98532	0.98528
0.006	1800	0.95457	0.95409
0.008	1800	0.90888	0.90684
0.01	1800	0.85552	0.85045
0.012	1800	0.80075	0.79167
0.014	1800	0.74816	0.73475
0.016	1800	0.6992	0.68159
0.018	1800	0.65446	0.63296
0.02	1800	0.61368	0.58897
0.022	1800	0.57637	0.54899
0.024	1800	0.54272	0.51302
0.026	1800	0.5117	0.48024
0.028	1800	0.48344	0.45037
0.03	1800	0.45732	0.42316
0.032	1800	0.43325	0.39842
0.034	1800	0.41122	0.37586
0.036	1800	0.39102	0.35533
0.038	1800	0.3725	0.33656
0.04	1800	0.35533	0.31932
0.042	1800	0.33945	0.30349
0.044	1800	0.32459	0.28884
0.046	1800	0.31113	0.27558
0.048	1800	0.29861	0.26333
0.05	1800	0.28634	0.25154
0	1900	1	1
0.002	1900	1	1
0.004	1900	0.98457	0.98452
0.006	1900	0.9524	0.95187
0.008	1900	0.90496	0.90276
0.01	1900	0.84995	0.8446
0.012	1900	0.7939	0.78441
0.014	1900	0.74029	0.7264
0.016	1900	0.69059	0.67247
0.018	1900	0.64528	0.6233
0.02	1900	0.60406	0.57898
0.022	1900	0.5665	0.53876
0.024	1900	0.53272	0.50254
0.026	1900	0.50142	0.4696
0.028	1900	0.47303	0.43986
0.03	1900	0.44684	0.41269
0.032	1900	0.42275	0.3882
0.034	1900	0.40073	0.36556
0.036	1900	0.38075	0.34516
0.038	1900	0.36202	0.32652
0.04	1900	0.34502	0.30944
0.042	1900	0.32913	0.29376
0.044	1900	0.31456	0.27955
0.046	1900	0.30114	0.26633
0.048	1900	0.28867	0.25427
0.05	1900	0.27663	0.24261
0	2000	1	1
0.002	2000	1	1
0.004	2000	0.98382	0.98377
0.006	2000	0.95024	0.94968
0.008	2000	0.90109	0.89875
0.01	2000	0.84453	0.83889
0.012	2000	0.78722	0.77734
0.014	2000	0.73264	0.71829
0.016	2000	0.68228	0.66368
0.018	2000	0.63645	0.61402
0.02	2000	0.5948	0.56937
0.022	2000	0.55696	0.52887
0.024	2000	0.52296	0.49261
0.026	2000	0.49176	0.45961
0.028	2000	0.46313	0.42989
0.03	2000	0.43682	0.40277
0.032	2000	0.41274	0.37837
0.034	2000	0.39083	0.35607
0.036	2000	0.37079	0.33559
0.038	2000	0.3524	0.3171
0.04	2000	0.33531	0.30018
0.042	2000	0.31945	0.28462
0.044	2000	0.3051	0.27051
0.046	2000	0.29179	0.25771
0.048	2000	0.27944	0.2457
0.05	2000	0.26762	0.23409
0	2100	1	1
0.002	2100	1	1
0.004	2100	0.98307	0.98301
0.006	2100	0.94811	0.9475
0.008	2100	0.8973	0.8948
0.01	2100	0.83924	0.83331
0.012	2100	0.78077	0.77047
0.014	2100	0.72528	0.71052
0.016	2100	0.67426	0.65525
0.018	2100	0.62795	0.60509
0.02	2100	0.58595	0.56012
0.022	2100	0.54787	0.51941
0.024	2100	0.51357	0.48312
0.026	2100	0.48239	0.45011
0.028	2100	0.45369	0.42037
0.03	2100	0.42738	0.39355
0.032	2100	0.40336	0.36908
0.034	2100	0.38147	0.34691
0.036	2100	0.36148	0.32667
0.038	2100	0.34318	0.30824
0.04	2100	0.32619	0.29149
0.042	2100	0.31048	0.27627
0.044	2100	0.2962	0.26222
0.046	2100	0.2831	0.24947
0.048	2100	0.27095	0.23772
0.05	2100	0.25914	0.22629
0	2200	1	1
0.002	2200	1	1
0.004	2200	0.98232	0.98226
0.006	2200	0.946	0.94534
0.008	2200	0.89356	0.89091
0.01	2200	0.83406	0.82784
0.012	2200	0.77446	0.76378
0.014	2200	0.71814	0.70297
0.016	2200	0.66658	0.64706
0.018	2200	0.61977	0.5965
0.02	2200	0.57749	0.55128
0.022	2200	0.53913	0.51057
0.024	2200	0.5047	0.47406
0.026	2200	0.47343	0.44106
0.028	2200	0.44464	0.41127
0.03	2200	0.41838	0.38458
0.032	2200	0.3944	0.3603
0.034	2200	0.37257	0.33822
0.036	2200	0.3528	0.31815
0.038	2200	0.33444	0.29989
0.04	2200	0.31752	0.28323
0.042	2200	0.30199	0.26813
0.044	2200	0.28791	0.25449
0.046	2200	0.27486	0.24178
0.048	2200	0.26277	0.23023
0.05	2200	0.25118	0.21897
0	2300	1	1
0.002	2300	1	1
0.004	2300	0.98158	0.98151
0.006	2300	0.9439	0.9432
0.008	2300	0.88988	0.88707
0.01	2300	0.829	0.8225
0.012	2300	0.76831	0.75727
0.014	2300	0.71121	0.69558
0.016	2300	0.65908	0.63911
0.018	2300	0.61195	0.58832
0.02	2300	0.56924	0.54277
0.022	2300	0.53073	0.50188
0.024	2300	0.49633	0.4654
0.026	2300	0.46484	0.43239
0.028	2300	0.43598	0.40269
0.03	2300	0.4097	0.3761
0.032	2300	0.38586	0.35194
0.034	2300	0.36412	0.32991
0.036	2300	0.34432	0.31008
0.038	2300	0.32612	0.29198
0.04	2300	0.30932	0.27568
0.042	2300	0.29403	0.26056
0.044	2300	0.28004	0.24701
0.046	2300	0.2671	0.23467
0.048	2300	0.25513	0.22298
0.05	2300	0.24392	0.21214
0	2400	1	1
0.002	2400	1	1
0.004	2400	0.98084	0.98077
0.006	2400	0.94183	0.94107
0.008	2400	0.88626	0.88329
0.01	2400	0.82404	0.81726
0.012	2400	0.76234	0.75092
0.014	2400	0.70447	0.68843
0.016	2400	0.65175	0.63145
0.018	2400	0.60428	0.58041
0.02	2400	0.56133	0.53456
0.022	2400	0.52261	0.49361
0.024	2400	0.48817	0.4571
0.026	2400	0.45662	0.42412
0.028	2400	0.42774	0.39466
0.03	2400	0.40151	0.36819
0.032	2400	0.37774	0.34398
0.034	2400	0.35612	0.32212
0.036	2400	0.33637	0.30244
0.038	2400	0.31828	0.28451
0.04	2400	0.30173	0.26828
0.042	2400	0.28648	0.2536
0.044	2400	0.27262	0.24007
0.046	2400	0.25997	0.22784
0.048	2400	0.24813	0.21639
0.05	2400	0.23684	0.20566
0	2500	1	1
0.002	2500	1	1
0.004	2500	0.9801	0.98002
0.006	2500	0.93977	0.93896
0.008	2500	0.8827	0.87957
0.01	2500	0.81918	0.81213
0.012	2500	0.7565	0.74473
0.014	2500	0.69793	0.68154
0.016	2500	0.64471	0.62404
0.018	2500	0.59685	0.5726
0.02	2500	0.55369	0.52661
0.022	2500	0.51483	0.48564
0.024	2500	0.48031	0.44911
0.026	2500	0.44858	0.4162
0.028	2500	0.41986	0.38683
0.03	2500	0.39369	0.36045
0.032	2500	0.36998	0.33641
0.034	2500	0.3485	0.31473
0.036	2500	0.32881	0.29517
0.038	2500	0.31083	0.27743
0.04	2500	0.29441	0.26137
0.042	2500	0.27929	0.24676
0.044	2500	0.26551	0.23366
0.046	2500	0.25276	0.22116
0.048	2500	0.24135	0.21021
0.05	2500	0.23008	0.19973

## Sheet: Fig 6a
σ	Male(Analytical)	Female(Analytical)		σ	Male(simulation1)	Female(simulation1)		σ	Male(simulation2)	Female(simulation2)
0	1	1		0	1	1		0	1	1
0.002	0.97898	0.97619		0.005	0.98503	0.98485		0.002	1	1
0.004	0.95844	0.953		0.01	0.92988	0.92577		0.004	0.9922	0.99219
0.006	0.93837	0.93042		0.015	0.86934	0.85821		0.006	0.97506	0.97489
0.008	0.91877	0.90843		0.02	0.81521	0.79753		0.008	0.9476	0.9468
0.01	0.89962	0.88702		0.025	0.76771	0.74456		0.01	0.91259	0.91027
0.012	0.88091	0.86617		0.03	0.72528	0.69758		0.012	0.87382	0.86901
0.014	0.86264	0.84586		0.035	0.68692	0.65545		0.014	0.83429	0.82629
0.016	0.84479	0.82609		0.04	0.65236	0.61779		0.016	0.79583	0.78428
0.018	0.82735	0.80684		0.045	0.62094	0.58387		0.018	0.75937	0.74421
0.02	0.81032	0.78809		0.05	0.5921	0.55318		0.02	0.72526	0.70664
0.022	0.79368	0.76984						0.022	0.6935	0.67165
0.024	0.77743	0.75206						0.024	0.66422	0.63951
0.026	0.76155	0.73476						0.026	0.63673	0.60937
0.028	0.74605	0.71791						0.028	0.6112	0.58153
0.03	0.7309	0.7015						0.03	0.58749	0.55576
0.032	0.71611	0.68552						0.032	0.56532	0.53191
0.034	0.70165	0.66996						0.034	0.54471	0.50993
0.036	0.68754	0.65482						0.036	0.52537	0.4893
0.038	0.67375	0.64006						0.038	0.50743	0.47004
0.04	0.66028	0.6257						0.04	0.49067	0.4523
0.042	0.64712	0.61171						0.042	0.47501	0.4358
0.044	0.63427	0.59809						0.044	0.46037	0.42045
0.046	0.62171	0.58483						0.046	0.44668	0.40608
0.048	0.60944	0.57191						0.048	0.43387	0.39291
0.05	0.59746	0.55933						0.05	0.42056	0.37921

## Sheet: Fig 6b
σ	Male(Analytical)	Female(Analytical)		σ	Male(simulation1)	Female(simulation1)		σ	Male(simulation2)	Female(simulation2)
0	1	1		0	1	1		0	1	1
0.002	0.97544	0.97219		0.01	0.91153	0.90576		0.002	1	1
0.004	0.95154	0.94523		0.015	0.84149	0.8275		0.004	0.98912	0.98909
0.006	0.92828	0.91909		0.02	0.78011	0.75903		0.006	0.96573	0.96544
0.008	0.90565	0.89376		0.025	0.72698	0.70017		0.008	0.92958	0.92826
0.01	0.88364	0.8692		0.03	0.68003	0.64861		0.01	0.88543	0.88189
0.012	0.86221	0.84539		0.035	0.63796	0.60287		0.012	0.83843	0.83162
0.014	0.84137	0.82231		0.04	0.60035	0.5624		0.014	0.79199	0.78134
0.016	0.82109	0.79994		0.045	0.56636	0.52632		0.016	0.74796	0.73333
0.018	0.80136	0.77826		0.05	0.53547	0.49387		0.018	0.70689	0.6884
0.02	0.78217	0.75724						0.02	0.6689	0.64699
0.022	0.7635	0.73687						0.022	0.63407	0.60905
0.024	0.74533	0.71713						0.024	0.60221	0.57458
0.026	0.72765	0.69799						0.026	0.57244	0.54254
0.028	0.71046	0.67943						0.028	0.54504	0.51318
0.03	0.69373	0.66145						0.03	0.51974	0.48629
0.032	0.67745	0.64402						0.032	0.49642	0.46152
0.034	0.66161	0.62712						0.034	0.47473	0.43899
0.036	0.6462	0.61074						0.036	0.45472	0.41803
0.038	0.63121	0.59486						0.038	0.43608	0.39867
0.04	0.61663	0.57947						0.04	0.41869	0.38084
0.042	0.60244	0.56454						0.042	0.40273	0.3644
0.044	0.58863	0.55008						0.044	0.38745	0.34915
0.046	0.57519	0.53605						0.046	0.37355	0.33491
0.048	0.56212	0.52245						0.048	0.36071	0.32204
0.05	0.54939	0.50926						0.05	0.34768	0.30913

## Sheet: Fig 7a
σ	Fit factor(1860)	Error(1860)	Fit factor(1870+)	Error(1870+)
0	95	5	95	5
0.001	95	5	95	5
0.002	95	5	95	5
0.003	94.6483	4.98149	94.5311	4.97532
0.004	94.239	4.95995	93.9875	4.94671
0.005	93.4898	4.92052	92.9999	4.89473
0.006	92.5646	4.87182	91.8087	4.83204
0.007	91.2843	4.80444	90.1713	4.74586
0.008	89.9006	4.73161	88.4263	4.65402
0.009	88.3291	4.6489	86.499	4.55258
0.01	86.5047	4.55288	84.2916	4.4364
0.011	84.7003	4.45791	82.1506	4.32371
0.012	82.7605	4.35581	79.8707	4.20372
0.013	80.8878	4.25725	77.711	4.09005
0.014	78.9511	4.15532	75.5002	3.9737
0.015	77.1083	4.05833	73.4242	3.86443
0.016	75.2489	3.96047	71.3501	3.75527

## Sheet: Fig 7b
σ	R	Fit factor	Error
0	500	95	5
0.005	500	94.1107	4.9532
0.01	500	89.6411	4.71795
0.015	500	82.8191	4.3589
0.02	500	75.9918	3.99957
0.025	500	70.0461	3.68664
0.03	500	64.9671	3.41932
0.035	500	60.6296	3.19103
0.04	500	56.9354	2.9966
0.045	500	53.7548	2.8292
0.05	500	50.8221	2.67485
0	900	95	5
0.005	900	93.5301	4.92264
0.01	900	86.6935	4.56282
0.015	900	77.4404	4.07581
0.02	900	68.8999	3.62631
0.025	900	61.7623	3.25065
0.03	900	55.8113	2.93744
0.035	900	50.8005	2.67371
0.04	900	46.6127	2.4533
0.045	900	43.0787	2.2673
0.05	900	39.9529	2.10279
0	1300	95	5
0.005	1300	92.9597	4.89261
0.01	1300	84.1162	4.42717
0.015	1300	73.1463	3.8498
0.02	1300	63.5479	3.34463
0.025	1300	55.7575	2.93461
0.03	1300	49.3745	2.59866
0.035	1300	44.1216	2.32219
0.04	1300	39.7746	2.0934
0.045	1300	36.1401	1.90211
0.05	1300	33.03	1.73842
0	1700	95	5
0.005	1700	92.409	4.86363
0.01	1700	81.8169	4.30615
0.015	1700	69.5528	3.66067
0.02	1700	59.2507	3.11846
0.025	1700	51.0838	2.68862
0.03	1700	44.4835	2.34124
0.035	1700	39.153	2.06069
0.04	1700	34.8062	1.83191
0.045	1700	31.224	1.64337
0.05	1700	28.196	1.484
0	2100	95	5
0.005	2100	91.8657	4.83503
0.01	2100	79.7259	4.1961
0.015	2100	66.4617	3.49798
0.02	2100	55.6656	2.92977
0.025	2100	47.257	2.48721
0.03	2100	40.6023	2.13696
0.035	2100	35.2668	1.85615
0.04	2100	30.988	1.63094
0.045	2100	27.5104	1.44791
0.05	2100	24.6178	1.29567
0	2500	95	5
0.005	2500	91.3388	4.80731
0.01	2500	77.8205	4.09581
0.015	2500	63.7536	3.35545
0.02	2500	52.6022	2.76854
0.025	2500	44.0686	2.3194
0.03	2500	37.4002	1.96843
0.035	2500	32.1452	1.69185
0.04	2500	27.9687	1.47203
0.045	2500	24.6255	1.29608
0.05	2500	21.8576	1.1504

## Sheet: Fig S2a
σ	Male(Analytical)	Female(Analytical)		σ	Male(double-side)	Female(double-side)		σ	Male(single-side)	Female(single-side)
0	1	1		0	1	1		0	1	1
0.002	0.97898	0.97619		0.002	1	1		0.002	1	1
0.004	0.95844	0.953		0.004	1	1		0.004	0.9922	0.99219
0.006	0.93837	0.93042		0.006	0.99431	0.9943		0.006	0.97506	0.97489
0.008	0.91877	0.90843		0.008	0.98652	0.98646		0.008	0.9476	0.9468
0.01	0.89962	0.88702		0.01	0.97588	0.97567		0.01	0.91259	0.91027
0.012	0.88091	0.86617		0.012	0.96068	0.96015		0.012	0.87382	0.86901
0.014	0.86264	0.84586		0.014	0.94349	0.94235		0.014	0.83429	0.82629
0.016	0.84479	0.82609		0.016	0.92296	0.92082		0.016	0.79583	0.78428
0.018	0.82735	0.80684		0.018	0.90121	0.89771		0.018	0.75937	0.74421
0.02	0.81032	0.78809		0.02	0.87942	0.87426		0.02	0.72526	0.70664
0.022	0.79368	0.76984		0.022	0.85681	0.8497		0.022	0.6935	0.67165
0.024	0.77743	0.75206		0.024	0.83508	0.82588		0.024	0.66422	0.63951
0.026	0.76155	0.73476		0.026	0.81333	0.80189		0.026	0.63673	0.60937
0.028	0.74605	0.71791		0.028	0.79234	0.77863		0.028	0.6112	0.58153
0.03	0.7309	0.7015		0.03	0.77255	0.75658		0.03	0.58749	0.55576
0.032	0.71611	0.68552		0.032	0.75321	0.73504		0.032	0.56532	0.53191
0.034	0.70165	0.66996		0.034	0.73501	0.71475		0.034	0.54471	0.50993
0.036	0.68754	0.65482		0.036	0.71725	0.69507		0.036	0.52537	0.4893
0.038	0.67375	0.64006		0.038	0.70037	0.67629		0.038	0.50743	0.47004
0.04	0.66028	0.6257		0.04	0.68445	0.65856		0.04	0.49067	0.4523
0.042	0.64712	0.61171		0.042	0.669	0.64142		0.042	0.47501	0.4358
0.044	0.63427	0.59809		0.044	0.65431	0.62506		0.044	0.46037	0.42045
0.046	0.62171	0.58483		0.046	0.64042	0.60968		0.046	0.44668	0.40608
0.048	0.60944	0.57191		0.048	0.62697	0.59483		0.048	0.43387	0.39291
0.05	0.59746	0.55933		0.05	0.6142	0.5808		0.05	0.42056	0.37921

## Sheet: Fig S2b
σ	Male(Analytical)	Female(Analytical)		σ	Male(double-side)	Female(double-side)		σ	Male(single-side)	Female(single-side)
0	1	1		0	1	1		0	1	1
0.002	0.97544	0.97219		0.002	1	1		0.002	1	1
0.004	0.95154	0.94523		0.004	1	1		0.004	0.98912	0.98909
0.006	0.92828	0.91909		0.006	0.99505	0.99504		0.006	0.96573	0.96544
0.008	0.90565	0.89376		0.008	0.98929	0.98926		0.008	0.92958	0.92826
0.01	0.88364	0.8692		0.01	0.97884	0.97874		0.01	0.88543	0.88189
0.012	0.86221	0.84539		0.012	0.96615	0.96587		0.012	0.83843	0.83162
0.014	0.84137	0.82231		0.014	0.94896	0.9483		0.014	0.79199	0.78134
0.016	0.82109	0.79994		0.016	0.93023	0.92894		0.016	0.74796	0.73333
0.018	0.80136	0.77826		0.018	0.90968	0.90748		0.018	0.70689	0.6884
0.02	0.78217	0.75724		0.02	0.88614	0.88266		0.02	0.6689	0.64699
0.022	0.7635	0.73687		0.022	0.8633	0.85833		0.022	0.63407	0.60905
0.024	0.74533	0.71713		0.024	0.83898	0.83226		0.024	0.60221	0.57458
0.026	0.72765	0.69799		0.026	0.81586	0.80728		0.026	0.57244	0.54254
0.028	0.71046	0.67943		0.028	0.79217	0.78162		0.028	0.54504	0.51318
0.03	0.69373	0.66145		0.03	0.7699	0.75734		0.03	0.51974	0.48629
0.032	0.67745	0.64402		0.032	0.74761	0.73307		0.032	0.49642	0.46152
0.034	0.66161	0.62712		0.034	0.72665	0.71018		0.034	0.47473	0.43899
0.036	0.6462	0.61074		0.036	0.7059	0.68749		0.036	0.45472	0.41803
0.038	0.63121	0.59486		0.038	0.68641	0.66622		0.038	0.43608	0.39867
0.04	0.61663	0.57947		0.04	0.66717	0.64534		0.04	0.41869	0.38084
0.042	0.60244	0.56454		0.042	0.64913	0.62579		0.042	0.40273	0.3644
0.044	0.58863	0.55008		0.044	0.63155	0.6066		0.044	0.38745	0.34915
0.046	0.57519	0.53605		0.046	0.61489	0.5886		0.046	0.37355	0.33491
0.048	0.56212	0.52245		0.048	0.59886	0.57124		0.048	0.36071	0.32204
0.05	0.54939	0.50926		0.05	0.58314	0.55428		0.05	0.34768	0.30913
